# Supplementary material for: Abscisic acid pathway involved in the regulation of watermelon fruit ripening and quality trait evolution
Source: PLoS One. 2017 Jun 29;12(6):e0179944. doi: 10.1371/journal.pone.0179944 (PMC5491074; doi:10.1371/journal.pone.0179944)
Supplement: S1 Table — (XLSX) [file pone.0179944.s001.xlsx]

## Sheet: Table S1
S1 Table Watermelon accessions used in determination of SSC and ABA content.
Accession	Species	Group
PI386024	Citrullus colocynthis	ancestral species
PI195927
PI386019
PI432337
PI549161
PI388770
PI296341_FR	C. lanatus subsp. lanatus	wild watermelon
PI482276
PI482326
PI482331
CIT91
PI296337
PI482255	C. lanatus subsp. mucosospermus	semi-wild watermelon
PI595203
PI249010
PI248178
PI179878
SANBAI
PI482271
SP6
HBJ
PI525084
AKKZW
PI512404
SL3H
97103	C. lanatus subsp. vulgaris	cultivated watermelon
JXF
RZ-901
JX-2
Sugarlee
Black Diamond
