# Supplementary material for: Abscisic acid pathway involved in the regulation of watermelon fruit ripening and quality trait evolution
Source: PLoS One. 2017 Jun 29;12(6):e0179944. doi: 10.1371/journal.pone.0179944 (PMC5491074; doi:10.1371/journal.pone.0179944)
Supplement: S2 Table — (XLSX) [file pone.0179944.s002.xlsx]

## Sheet: Table S2
S2 Table Specific primers used in this study
Target gene	Forward primer (5´-3´)	Reverse primer (5´-3´)
qPCR
Cla009779	GCGGGCGATTATCAAGGAAGAG	CTTCCCCTGTTACGAGATCAACCTT
Cla005404	GTTAACGCCATGACTTTGGAGCTTG	GCTTCTGCAAATCCTCGGAACTTAT
Cla020673	ACCCTTCTAGATTTGAGGTTGCACG	AGGGAACGGGAAATGGACTGTG
Cla005457	AAACCCTAAGAATGGCTTCGGTTCT	GAGTGGGTCCCATTGCCAAATG
Cla016011	AGACCCAATACATTCATGCCATTTG	TTTGTTTGAAAAATCTGGCCGGTAG
ClACTIN	CCTACAACTCAATTATGAAGTGTG	GAAATCCACATCTGCTGGAAGGTG
Promoter region amplification
Cla009779	GGGAATATCGTAAACCTAATGAATG	AGTGAAGAGCAGATTGAATAATGGT
Cla005404	ATTGTGCAAGATTGAATGGCAG	GTTTAGGCACTGCAGTCTTAATAGG
Cla020673	TTCAGGGTCTTGAGAATAGAGTTGA	CAAGTGGGATTAGTACGTGTTGAAC
Cla006655	TGGAATACACAATACAAGTGAAGGG	TCTCTGACTTAAGCATAAAAGCATG
Cla020180	CCCACAATTTATCCTCTTCCTTCTC	CAAAGTTACCGGAACCTATATCTCG
