# Supplementary material for: Abscisic acid pathway involved in the regulation of watermelon fruit ripening and quality trait evolution
Source: PLoS One. 2017 Jun 29;12(6):e0179944. doi: 10.1371/journal.pone.0179944 (PMC5491074; doi:10.1371/journal.pone.0179944)
Supplement: S3 Table — SNP variation in the Cla009779 (NCED), Cla005404 (NCED), Cla020673 (CYP707A), Cla006655 (UGT) and Cla020180 (SnRK2) promoter region and SSC in 100 watermelon germplasm accessions. (XLSX) [file pone.0179944.s003.xlsx]

## Sheet: Cla009779 
SNP variation in the Cla009779 (NCED) promoter region and SSC in 100 watermelon germplasm accessions.
Type	Species	accession	SSC	-999
Cultivar	C. lanatus subsp. Vulgaris	97103	10	A
Cultivar	C. lanatus subsp. Vulgaris	RZ900	10.8	A
Cultivar	C. lanatus subsp. Vulgaris	Sugarlee	10.5	A
Cultivar	C. lanatus subsp. Vulgaris	JX2	10.5	A
Cultivar	C. lanatus subsp. Vulgaris	JLM	10.3	A
Cultivar	C. lanatus subsp. Vulgaris	XHBFGM	10.8	A
Cultivar	C. lanatus subsp. Vulgaris	JAPDUANMAN	11	A
Cultivar	C. lanatus subsp. Vulgaris	505	10.5	A
Cultivar	C. lanatus subsp. Vulgaris	XHBMB	9	A
Cultivar	C. lanatus subsp. Vulgaris	GY6H	9.8	A
Cultivar	C. lanatus subsp. Vulgaris	763	11	A
Cultivar	C. lanatus subsp. Vulgaris	740	10	A
Cultivar	C. lanatus subsp. Vulgaris	C2	9.8	A
Cultivar	C. lanatus subsp. Vulgaris	98R	10.1	A
Cultivar	C. lanatus subsp. Vulgaris	ZZJM	10	A
Cultivar	C. lanatus subsp. Vulgaris	302	11	A
Cultivar	C. lanatus subsp. Vulgaris	JMF	10	A
Cultivar	C. lanatus subsp. Vulgaris	TS409	9.9	A
Cultivar	C. lanatus subsp. Vulgaris	SD	11.4	A
Cultivar	C. lanatus subsp. Vulgaris	917	9.3	A
Cultivar	C. lanatus subsp. Vulgaris	KH3_1	10.2	A
Cultivar	C. lanatus subsp. Vulgaris	KLL	9.3	A
Cultivar	C. lanatus subsp. Vulgaris	348	10.6	A
Cultivar	C. lanatus subsp. Vulgaris	JYM	11.2	A
Cultivar	C. lanatus subsp. Vulgaris	JXM	10.3	A
Cultivar	C. lanatus subsp. Vulgaris	JLF	11.1	A
Cultivar	C. lanatus subsp. Vulgaris	KHF	10.8	A
Cultivar	C. lanatus subsp. Vulgaris	KWS	9.3	A
Cultivar	C. lanatus subsp. Vulgaris	SZT	9.3	A
Cultivar	C. lanatus subsp. Vulgaris	DM	9.3	A
Cultivar	C. lanatus subsp. Vulgaris	T2	9.4	A
Cultivar	C. lanatus subsp. Vulgaris	YX	9.3	A
Cultivar	C. lanatus subsp. Vulgaris	182M	9.7	A
Cultivar	C. lanatus subsp. Vulgaris	213	9.2	A
Cultivar	C. lanatus subsp. Vulgaris	AKM	9.5	A
Cultivar	C. lanatus subsp. Vulgaris	HDZ	9.6	A
Cultivar	C. lanatus subsp. Vulgaris	JC5F	11.4	A
Cultivar	C. lanatus subsp. Vulgaris	XSUGARLEE	10.5	A
Cultivar	C. lanatus subsp. Vulgaris	TOMATOSEED	9.6	A
Cultivar	C. lanatus subsp. Vulgaris	BYE	9.4	A
Cultivar	C. lanatus subsp. Vulgaris	WDM	11	A
Cultivar	C. lanatus subsp. Vulgaris	TDM	10.2	A
Cultivar	C. lanatus subsp. Vulgaris	AU_SCA	9.8	A
Cultivar	C. lanatus subsp. Vulgaris	BushSugarBaby	9	A
Semi-wild	C. lanatus subsp. mucosospermus	PI482271	6.1	A
Semi-wild	C. lanatus subsp. mucosospermus	PI249010	6.2	A
Semi-wild	C. lanatus subsp. mucosospermus	PI248178	3.5	A
Semi-wild	C. lanatus subsp. mucosospermus	PI189317	5.7	A
Semi-wild	C. lanatus subsp. mucosospermus	PI500301	4.2	A
Semi-wild	C. lanatus subsp. mucosospermus	PI270144	4.5	A
Semi-wild	C. lanatus subsp. mucosospermus	PI179878	5.2	A
Semi-wild	C. lanatus subsp. mucosospermus	PI482378	7	A
Semi-wild	C. lanatus subsp. mucosospermus	PI525084	7.2	A
Semi-wild	C. lanatus subsp. mucosospermus	CIT268	7.1	A
Semi-wild	C. lanatus subsp. mucosospermus	PI164687	6.5	A
Semi-wild	C. lanatus subsp. mucosospermus	PI512404	7	A
Semi-wild	C. lanatus subsp. mucosospermus	CIT112	6.9	A
Semi-wild	C. lanatus subsp. mucosospermus	CIT306	6.4	A
Semi-wild	C. lanatus subsp. mucosospermus	PI254740	3.5	A
Semi-wild	C. lanatus subsp. mucosospermus	CIT66	5.1	A
Semi-wild	C. lanatus subsp. mucosospermus	CIT110	5.67	A
Semi-wild	C. lanatus subsp. mucosospermus	CIT165	4.5	A
Semi-wild	C. lanatus subsp. mucosospermus	SL3H	7.6	A
Semi-wild	C. lanatus subsp. mucosospermus	AKKZW	7.2	A
Semi-wild	C. lanatus subsp. mucosospermus	SP5	6	A
Semi-wild	C. lanatus subsp. mucosospermus	HF1	3	A
Semi-wild	C. lanatus subsp. mucosospermus	LDH	3	A
Semi-wild	C. lanatus subsp. mucosospermus	SP6	5.7	A
Semi-wild	C. lanatus subsp. mucosospermus	SANBAI	5.5	A
Semi-wild	C. lanatus subsp. mucosospermus	HBJ	7.3	A
Semi-wild	C. lanatus subsp. mucosospermus	WCZ	7.2	A
Semi-wild	C. lanatus subsp. mucosospermus	ZG80	4.9	A
Semi-wild	C. lanatus subsp. mucosospermus	ZG85	4.2	A
Semi-wild	C. lanatus subsp. mucosospermus	F10	3	A
Wild	C. colocynthis	PI386019	0.7	A
Wild	C. colocynthis	PI220778	2	A
Wild	C. colocynthis	PI386024	2	A
Wild	C. colocynthis	PI537300	2	A
Wild	C. colocynthis	PI632755	1.6	A
Wild	C. colocynthis	PI432337	1.9	A
Wild	C. colocynthis	PI549161	2	A
Wild	C. colocynthis	PI386015	1.7	A
Wild	C. colocynthis	PI388770	1.5	A
Wild	C. colocynthis	PI525082	1	A
Wild	C. colocynthis	Grif16376	1	A
Wild	C. colocynthis	Grif16945	1	A
Wild	C. lanatus subsp. lanatus	PI296341_FR	1.7	G
Wild	C. lanatus subsp. lanatus	PI482303	1.4	G
Wild	C. lanatus subsp. lanatus	PI482276	0.8	G
Wild	C. lanatus subsp. lanatus	PI482326	0.8	G
Wild	C. lanatus subsp. lanatus	PI482286	1	G
Wild	C. lanatus subsp. lanatus	PI482319	1	G
Wild	C. lanatus subsp. lanatus	PI482307	1	G
Wild	C. lanatus subsp. lanatus	PI482324	1	G
Wild	C. lanatus subsp. lanatus	PI482331	1	G
Wild	C. lanatus subsp. lanatus	CIT91	2	G
Wild	C. lanatus subsp. lanatus	PI505586	1	G
Wild	C. lanatus subsp. lanatus	PI296337	2	G

## Sheet: Cla005404 
SNP variation in the Cla005404 (NCED) promoter region and SSC in 100 watermelon germplasm accessions.
Type	Species	accession	SSC	-200	-95
Cultivar	C. lanatus subsp. Vulgaris	97103	10	G	G
Cultivar	C. lanatus subsp. Vulgaris	RZ900	10.8	G	G
Cultivar	C. lanatus subsp. Vulgaris	Sugarlee	10.5	G	G
Cultivar	C. lanatus subsp. Vulgaris	JX2	10.5	G	G
Cultivar	C. lanatus subsp. Vulgaris	JLM	10.3	G	G
Cultivar	C. lanatus subsp. Vulgaris	XHBFGM	10.8	G	G
Cultivar	C. lanatus subsp. Vulgaris	JAPDUANMAN	11	G	G
Cultivar	C. lanatus subsp. Vulgaris	505	10.5	G	G
Cultivar	C. lanatus subsp. Vulgaris	XHBMB	9	G	G
Cultivar	C. lanatus subsp. Vulgaris	GY6H	9.8	G	G
Cultivar	C. lanatus subsp. Vulgaris	763	11	G	G
Cultivar	C. lanatus subsp. Vulgaris	740	10	G	G
Cultivar	C. lanatus subsp. Vulgaris	C2	9.8	G	G
Cultivar	C. lanatus subsp. Vulgaris	98R	10.1	G	G
Cultivar	C. lanatus subsp. Vulgaris	ZZJM	10	G	G
Cultivar	C. lanatus subsp. Vulgaris	302	11	G	G
Cultivar	C. lanatus subsp. Vulgaris	JMF	10	G	G
Cultivar	C. lanatus subsp. Vulgaris	TS409	9.9	G	G
Cultivar	C. lanatus subsp. Vulgaris	SD	11.4	G	G
Cultivar	C. lanatus subsp. Vulgaris	917	9.3	G	G
Cultivar	C. lanatus subsp. Vulgaris	KH3_1	10.2	G	G
Cultivar	C. lanatus subsp. Vulgaris	KLL	9.3	G	G
Cultivar	C. lanatus subsp. Vulgaris	348	10.6	G	G
Cultivar	C. lanatus subsp. Vulgaris	JYM	11.2	G	G
Cultivar	C. lanatus subsp. Vulgaris	JXM	10.3	G	G
Cultivar	C. lanatus subsp. Vulgaris	JLF	11.1	G	G
Cultivar	C. lanatus subsp. Vulgaris	KHF	10.8	G	G
Cultivar	C. lanatus subsp. Vulgaris	KWS	9.3	G	G
Cultivar	C. lanatus subsp. Vulgaris	SZT	9.3	G	G
Cultivar	C. lanatus subsp. Vulgaris	DM	9.3	G	G
Cultivar	C. lanatus subsp. Vulgaris	T2	9.4	G	G
Cultivar	C. lanatus subsp. Vulgaris	YX	9.3	G	G
Cultivar	C. lanatus subsp. Vulgaris	182M	9.7	G	G
Cultivar	C. lanatus subsp. Vulgaris	213	9.2	G	G
Cultivar	C. lanatus subsp. Vulgaris	AKM	9.5	G	G
Cultivar	C. lanatus subsp. Vulgaris	HDZ	9.6	G	G
Cultivar	C. lanatus subsp. Vulgaris	JC5F	11.4	G	G
Cultivar	C. lanatus subsp. Vulgaris	XSUGARLEE	10.5	G	G
Cultivar	C. lanatus subsp. Vulgaris	TOMATOSEED	9.6	G	G
Cultivar	C. lanatus subsp. Vulgaris	BYE	9.4	G	G
Cultivar	C. lanatus subsp. Vulgaris	WDM	11	G	G
Cultivar	C. lanatus subsp. Vulgaris	TDM	10.2	G	G
Cultivar	C. lanatus subsp. Vulgaris	AU_SCA	9.8	G	G
Cultivar	C. lanatus subsp. Vulgaris	BushSugarBaby	9	G	G
Semi-wild	C. lanatus subsp. mucosospermus	PI482271	6.1	G	G
Semi-wild	C. lanatus subsp. mucosospermus	PI249010	6.2	G	G
Semi-wild	C. lanatus subsp. mucosospermus	PI248178	3.5	G	G
Semi-wild	C. lanatus subsp. mucosospermus	PI189317	5.7	G	G
Semi-wild	C. lanatus subsp. mucosospermus	PI500301	4.2	G	G
Semi-wild	C. lanatus subsp. mucosospermus	PI270144	4.5	G	G
Semi-wild	C. lanatus subsp. mucosospermus	PI179878	5.2	G	G
Semi-wild	C. lanatus subsp. mucosospermus	PI482378	7	G	G
Semi-wild	C. lanatus subsp. mucosospermus	PI525084	7.2	G	G
Semi-wild	C. lanatus subsp. mucosospermus	CIT268	7.1	G	G
Semi-wild	C. lanatus subsp. mucosospermus	PI164687	6.5	G	G
Semi-wild	C. lanatus subsp. mucosospermus	PI512404	7	G	G
Semi-wild	C. lanatus subsp. mucosospermus	CIT112	6.9	G	G
Semi-wild	C. lanatus subsp. mucosospermus	CIT306	6.4	G	G
Semi-wild	C. lanatus subsp. mucosospermus	PI254740	3.5	G	G
Semi-wild	C. lanatus subsp. mucosospermus	CIT66	5.1	G	G
Semi-wild	C. lanatus subsp. mucosospermus	CIT110	5.67	G	G
Semi-wild	C. lanatus subsp. mucosospermus	CIT165	4.5	G	G
Semi-wild	C. lanatus subsp. mucosospermus	SL3H	7.6	G	G
Semi-wild	C. lanatus subsp. mucosospermus	AKKZW	7.2	G	G
Semi-wild	C. lanatus subsp. mucosospermus	SP5	6	G	G
Semi-wild	C. lanatus subsp. mucosospermus	HF1	3	G	G
Semi-wild	C. lanatus subsp. mucosospermus	LDH	3	G	G
Semi-wild	C. lanatus subsp. mucosospermus	SP6	5.7	G	G
Semi-wild	C. lanatus subsp. mucosospermus	SANBAI	5.5	G	G
Semi-wild	C. lanatus subsp. mucosospermus	HBJ	7.3	G	G
Semi-wild	C. lanatus subsp. mucosospermus	WCZ	7.2	G	G
Semi-wild	C. lanatus subsp. mucosospermus	ZG80	4.9	G	G
Semi-wild	C. lanatus subsp. mucosospermus	ZG85	4.2	G	G
Semi-wild	C. lanatus subsp. mucosospermus	F10	3	G	G
Wild	C. colocynthis	PI386019	0.7	G	A
Wild	C. colocynthis	PI220778	2	G	A
Wild	C. colocynthis	PI386024	2	G	A
Wild	C. colocynthis	PI537300	2	G	A
Wild	C. colocynthis	PI652554	2	G	A
Wild	C. colocynthis	PI632755	1.6	G	A
Wild	C. colocynthis	PI432337	1.9	G	A
Wild	C. colocynthis	PI549161	2	G	A
Wild	C. colocynthis	PI386015	1.7	G	A
Wild	C. colocynthis	PI388770	1.5	G	A
Wild	C. colocynthis	PI525082	1	G	A
Wild	C. colocynthis	Grif16376	1	G	G
Wild	C. colocynthis	Grif16945	1	G	G
Wild	C. lanatus subsp. lanatus	PI296341_FR	1.7	A	G
Wild	C. lanatus subsp. lanatus	PI482303	1.4	A	G
Wild	C. lanatus subsp. lanatus	PI482276	0.8	A	G
Wild	C. lanatus subsp. lanatus	PI482326	0.8	A	G
Wild	C. lanatus subsp. lanatus	PI482286	1	A	G
Wild	C. lanatus subsp. lanatus	PI482319	1	A	G
Wild	C. lanatus subsp. lanatus	PI482307	1	A	G
Wild	C. lanatus subsp. lanatus	PI482324	1	A	G
Wild	C. lanatus subsp. lanatus	PI482331	1	A	G
Wild	C. lanatus subsp. lanatus	CIT91	2	A	G
Wild	C. lanatus subsp. lanatus	PI505586	1	A	G
Wild	C. lanatus subsp. lanatus	PI296337	2	A	G
Wild	C. lanatus subsp. lanatus	PI632751	1	A	G

## Sheet: Cla020673
SNP variation in the Cla020673 (CYP707A) promoter region and SSC in 100 watermelon germplasm accessions. The genotype at the up 738, 1681, 1832 locus had the highest correlation (0.802, 0.804, 0.804) with SSC in the 100 watermelon accessions.
Type	Species	accession	SSC	-738	-1450	-1494	-1653	-1664	-1681	-1690	-1748	-1832
Cultivar	C. lanatus subsp. Vulgaris	97103	10	C	C	T	A	A	C	A	A	G
Cultivar	C. lanatus subsp. Vulgaris	RZ900	10.8	C	C	T	A	A	C	A	A	G
Cultivar	C. lanatus subsp. Vulgaris	Sugarlee	10.5	C	C	T	A	A	C	A	A	G
Cultivar	C. lanatus subsp. Vulgaris	JX2	10.5	C	C	T	A	A	C	A	A	G
Cultivar	C. lanatus subsp. Vulgaris	JLM	10.3	C	C	T	A	A	C	A	A	G
Cultivar	C. lanatus subsp. Vulgaris	XHBFGM	10.8	C	C	T	A	A	C	A	A	G
Cultivar	C. lanatus subsp. Vulgaris	JAPDUANMAN	11	C	C	T	A	A	C	A	A	G
Cultivar	C. lanatus subsp. Vulgaris	505	10.5	C	C	T	A	A	C	A	A	G
Cultivar	C. lanatus subsp. Vulgaris	XHBMB	9	C	C	T	A	A	C	A	A	G
Cultivar	C. lanatus subsp. Vulgaris	GY6H	9.8	C	C	T	A	A	C	A	A	G
Cultivar	C. lanatus subsp. Vulgaris	763	11	C	C	T	A	A	C	A	A	G
Cultivar	C. lanatus subsp. Vulgaris	740	10	C	C	T	A	A	C	A	A	G
Cultivar	C. lanatus subsp. Vulgaris	C2	9.8	C	C	T	A	A	C	A	A	G
Cultivar	C. lanatus subsp. Vulgaris	98R	10.1	C	C	T	A	A	C	A	A	G
Cultivar	C. lanatus subsp. Vulgaris	ZZJM	10	C	C	T	A	A	C	A	A	G
Cultivar	C. lanatus subsp. Vulgaris	302	11	C	C	T	A	A	C	A	A	G
Cultivar	C. lanatus subsp. Vulgaris	JMF	10	C	C	T	A	A	C	A	A	G
Cultivar	C. lanatus subsp. Vulgaris	TS409	9.9	C	C	T	A	A	C	A	A	G
Cultivar	C. lanatus subsp. Vulgaris	SD	11.4	C	C	T	A	A	C	A	A	G
Cultivar	C. lanatus subsp. Vulgaris	917	9.3	C	C	T	A	A	C	A	A	G
Cultivar	C. lanatus subsp. Vulgaris	KH3_1	10.2	C	C	T	A	A	C	A	A	G
Cultivar	C. lanatus subsp. Vulgaris	KLL	9.3	C	C	T	A	A	C	A	A	G
Cultivar	C. lanatus subsp. Vulgaris	348	10.6	C	C	T	A	A	C	A	A	G
Cultivar	C. lanatus subsp. Vulgaris	JYM	11.2	C	C	T	A	A	C	A	A	G
Cultivar	C. lanatus subsp. Vulgaris	JXM	10.3	C	C	T	A	A	C	A	A	G
Cultivar	C. lanatus subsp. Vulgaris	JLF	11.1	C	C	T	A	A	C	A	A	G
Cultivar	C. lanatus subsp. Vulgaris	KHF	10.8	C	C	T	A	A	C	A	A	G
Cultivar	C. lanatus subsp. Vulgaris	KWS	9.3	C	C	T	A	A	C	A	A	G
Cultivar	C. lanatus subsp. Vulgaris	SZT	9.3	C	C	T	A	A	C	A	A	G
Cultivar	C. lanatus subsp. Vulgaris	DM	9.3	C	C	T	A	A	C	A	A	G
Cultivar	C. lanatus subsp. Vulgaris	T2	9.4	C	C	T	A	A	C	A	A	G
Cultivar	C. lanatus subsp. Vulgaris	YX	9.3	C	C	T	A	A	C	A	A	G
Cultivar	C. lanatus subsp. Vulgaris	182M	9.7	C	C	T	A	A	C	A	A	G
Cultivar	C. lanatus subsp. Vulgaris	213	9.2	C	C	T	A	A	C	A	A	G
Cultivar	C. lanatus subsp. Vulgaris	AKM	9.5	C	C	T	A	A	C	A	A	G
Cultivar	C. lanatus subsp. Vulgaris	HDZ	9.6	C	C	T	A	A	C	A	A	G
Cultivar	C. lanatus subsp. Vulgaris	JC5F	11.4	C	C	T	A	A	C	A	A	G
Cultivar	C. lanatus subsp. Vulgaris	XSUGARLEE	10.5	C	C	T	A	A	C	A	A	G
Cultivar	C. lanatus subsp. Vulgaris	TOMATOSEED	9.6	C	C	T	A	A	C	A	A	G
Cultivar	C. lanatus subsp. Vulgaris	BYE	9.4	C	C	T	A	A	C	A	A	G
Cultivar	C. lanatus subsp. Vulgaris	WDM	11	C	C	T	A	A	C	A	A	G
Cultivar	C. lanatus subsp. Vulgaris	TDM	10.2	C	C	T	A	A	C	A	A	G
Cultivar	C. lanatus subsp. Vulgaris	AU_SCA	9.8	C	C	T	A	A	C	A	A	G
Cultivar	C. lanatus subsp. Vulgaris	BushSugarBaby	9	C	C	T	A	A	C	A	A	G
Semi-wild	C. lanatus subsp. mucosospermus	PI482271	6.1	A	C	T	A	A	C	A	A	G
Semi-wild	C. lanatus subsp. mucosospermus	PI248178	3.5	A	C	T	A	A	C	A	A	G
Semi-wild	C. lanatus subsp. mucosospermus	PI189317	5.7	C	C	T	A	A	C	A	A	G
Semi-wild	C. lanatus subsp. mucosospermus	PI500301	4.2	A	C	T	A	A	C	A	A	G
Semi-wild	C. lanatus subsp. mucosospermus	PI270144	4.5	C	C	T	A	A	C	A	A	G
Semi-wild	C. lanatus subsp. mucosospermus	PI179878	5.2	C	C	T	A	A	C	A	A	G
Semi-wild	C. lanatus subsp. mucosospermus	PI482378	7	A	C	T	A	A	C	A	A	G
Semi-wild	C. lanatus subsp. mucosospermus	PI525084	7.2	C	C	T	A	A	C	A	A	G
Semi-wild	C. lanatus subsp. mucosospermus	CIT268	7.1	C	C	T	A	A	C	A	A	G
Semi-wild	C. lanatus subsp. mucosospermus	PI164687	6.5	A	C	T	A	A	C	A	A	G
Semi-wild	C. lanatus subsp. mucosospermus	PI512404	7	C	C	T	A	A	C	A	A	G
Semi-wild	C. lanatus subsp. mucosospermus	CIT112	6.9	C	C	T	A	A	C	A	A	G
Semi-wild	C. lanatus subsp. mucosospermus	CIT306	6.4	C	C	T	A	A	C	A	A	G
Semi-wild	C. lanatus subsp. mucosospermus	PI254740	3.5	A	C	T	A	A	C	A	A	G
Semi-wild	C. lanatus subsp. mucosospermus	CIT66	5.1	C	C	T	A	A	C	A	A	G
Semi-wild	C. lanatus subsp. mucosospermus	CIT110	5.67	C	C	T	A	A	C	A	A	G
Semi-wild	C. lanatus subsp. mucosospermus	CIT165	4.5	C	C	T	A	A	C	A	A	G
Semi-wild	C. lanatus subsp. mucosospermus	SL3H	7.6	C	C	T	A	A	C	A	A	G
Semi-wild	C. lanatus subsp. mucosospermus	AKKZW	7.2	C	C	T	A	A	C	A	A	G
Semi-wild	C. lanatus subsp. mucosospermus	SP5	6	C	C	T	A	A	C	A	A	G
Semi-wild	C. lanatus subsp. mucosospermus	HF1	3	C	C	T	A	A	C	A	A	G
Semi-wild	C. lanatus subsp. mucosospermus	LDH	3	C	C	T	A	A	C	A	A	G
Semi-wild	C. lanatus subsp. mucosospermus	SP6	5.7	A	C	T	A	A	C	A	A	G
Semi-wild	C. lanatus subsp. mucosospermus	SANBAI	5.5	C	C	T	A	A	C	A	A	G
Semi-wild	C. lanatus subsp. mucosospermus	HBJ	7.3	C	C	T	A	A	C	A	A	G
Semi-wild	C. lanatus subsp. mucosospermus	WCZ	7.2	C	C	T	A	A	C	A	A	G
Semi-wild	C. lanatus subsp. mucosospermus	ZG80	4.9	C	C	T	A	A	C	A	A	G
Semi-wild	C. lanatus subsp. mucosospermus	ZG85	4.2	C	C	T	A	A	C	A	A	G
Semi-wild	C. lanatus subsp. mucosospermus	F10	3	C	C	T	A	A	C	A	A	G
Wild	C. colocynthis	PI386019	0.7	A	T	A	A	G	T	G	G	T
Wild	C. colocynthis	PI220778	2	A	T	A	A	G	T	G	G	T
Wild	C. colocynthis	PI386024	2	A	T	A	A	G	T	G	G	T
Wild	C. colocynthis	PI537300	2	A	T	A	A	G	T	G	G	T
Wild	C. colocynthis	PI652554	2	A	T	T	A	G	T	G	G	T
Wild	C. colocynthis	PI632755	1.6	A	T	T	A	G	T	G	G	T
Wild	C. colocynthis	PI432337	1.9	A	T	T	A	G	T	G	G	T
Wild	C. colocynthis	PI549161	2	A	T	T	A	G	T	G	G	T
Wild	C. colocynthis	PI386015	1.7	A	T	A	A	G	T	G	G	T
Wild	C. colocynthis	PI388770	1.5	A	T	T	A	G	T	G	G	T
Wild	C. colocynthis	PI525082	1	A	T	T	A	G	T	G	G	T
Wild	C. colocynthis	Grif16376	1	A	T	T	A	A	T	A	A	T
Wild	C. colocynthis	Grif16945	1	A	T	T	A	A	T	G	A	T
Wild	C. lanatus subsp. lanatus	PI296341_FR	1.7	A	C	T	T	A	T	A	A	T
Wild	C. lanatus subsp. lanatus	PI482276	0.8	A	C	T	T	A	T	A	A	T
Wild	C. lanatus subsp. lanatus	PI482286	1	A	C	T	T	A	T	A	A	T
Wild	C. lanatus subsp. lanatus	PI482319	1	A	C	T	T	A	T	A	A	T
Wild	C. lanatus subsp. lanatus	PI482307	1	A	C	T	T	A	T	A	A	T
Wild	C. lanatus subsp. lanatus	PI482324	1	A	C	T	T	A	T	A	A	T
Wild	C. lanatus subsp. lanatus	PI482331	1	A	C	T	T	A	T	A	A	T
Wild	C. lanatus subsp. lanatus	CIT91	2	A	C	T	T	A	T	A	A	T
Wild	C. lanatus subsp. lanatus	PI296337	2	A	C	T	T	A	T	A	A	T
Wild	C. lanatus subsp. lanatus	PI632751	1	A	C	T	T	A	T	A	A	T

## Sheet: Cla020180
SNP variation in the Cla020180 (SnRK) promoter region and SSC in 100 watermelon germplasm accessions. The genotype at the up 701 locus had the highest correlation (0.814) with SSC in the 100 watermelon accessions.
Type	Species	accession	SSC	-106	-701	-1980
Cultivar	C. lanatus subsp. Vulgaris	97103	10	G	G	G
Cultivar	C. lanatus subsp. Vulgaris	RZ900	10.8	G	G	G
Cultivar	C. lanatus subsp. Vulgaris	Sugarlee	10.5	G	G	G
Cultivar	C. lanatus subsp. Vulgaris	JX2	10.5	G	G	G
Cultivar	C. lanatus subsp. Vulgaris	JLM	10.3	G	G	G
Cultivar	C. lanatus subsp. Vulgaris	XHBFGM	10.8	G	G	G
Cultivar	C. lanatus subsp. Vulgaris	JAPDUANMAN	11	G	G	G
Cultivar	C. lanatus subsp. Vulgaris	505	10.5	G	G	G
Cultivar	C. lanatus subsp. Vulgaris	XHBMB	9	G	G	G
Cultivar	C. lanatus subsp. Vulgaris	GY6H	9.8	G	G	G
Cultivar	C. lanatus subsp. Vulgaris	763	11	G	G	G
Cultivar	C. lanatus subsp. Vulgaris	740	10	G	G	G
Cultivar	C. lanatus subsp. Vulgaris	C2	9.8	G	G	G
Cultivar	C. lanatus subsp. Vulgaris	98R	10.1	G	G	G
Cultivar	C. lanatus subsp. Vulgaris	ZZJM	10	G	G	G
Cultivar	C. lanatus subsp. Vulgaris	302	11	G	G	G
Cultivar	C. lanatus subsp. Vulgaris	JMF	10	G	G	G
Cultivar	C. lanatus subsp. Vulgaris	TS409	9.9	G	G	G
Cultivar	C. lanatus subsp. Vulgaris	SD	11.4	G	G	G
Cultivar	C. lanatus subsp. Vulgaris	917	9.3	G	G	G
Cultivar	C. lanatus subsp. Vulgaris	KH3_1	10.2	G	G	G
Cultivar	C. lanatus subsp. Vulgaris	KLL	9.3	G	G	G
Cultivar	C. lanatus subsp. Vulgaris	348	10.6	G	G	G
Cultivar	C. lanatus subsp. Vulgaris	JYM	11.2	G	G	G
Cultivar	C. lanatus subsp. Vulgaris	JXM	10.3	G	G	G
Cultivar	C. lanatus subsp. Vulgaris	JLF	11.1	G	G	G
Cultivar	C. lanatus subsp. Vulgaris	KHF	10.8	G	G	G
Cultivar	C. lanatus subsp. Vulgaris	KWS	9.3	G	G	G
Cultivar	C. lanatus subsp. Vulgaris	SZT	9.3	G	G	G
Cultivar	C. lanatus subsp. Vulgaris	DM	9.3	G	G	G
Cultivar	C. lanatus subsp. Vulgaris	T2	9.4	G	G	G
Cultivar	C. lanatus subsp. Vulgaris	YX	9.3	G	G	G
Cultivar	C. lanatus subsp. Vulgaris	182M	9.7	G	G	G
Cultivar	C. lanatus subsp. Vulgaris	213	9.2	G	G	G
Cultivar	C. lanatus subsp. Vulgaris	AKM	9.5	G	G	G
Cultivar	C. lanatus subsp. Vulgaris	HDZ	9.6	G	G	G
Cultivar	C. lanatus subsp. Vulgaris	JC5F	11.4	G	G	G
Cultivar	C. lanatus subsp. Vulgaris	XSUGARLEE	10.5	G	G	G
Cultivar	C. lanatus subsp. Vulgaris	TOMATOSEED	9.6	G	G	G
Cultivar	C. lanatus subsp. Vulgaris	BYE	9.4	G	G	G
Cultivar	C. lanatus subsp. Vulgaris	WDM	11	G	G	G
Cultivar	C. lanatus subsp. Vulgaris	TDM	10.2	G	G	G
Cultivar	C. lanatus subsp. Vulgaris	AU_SCA	9.8	G	G	G
Cultivar	C. lanatus subsp. Vulgaris	BushSugarBaby	9	G	G	G
Semi-wild	C. lanatus subsp. mucosospermus	PI482271	6.1	G	G	G
Semi-wild	C. lanatus subsp. mucosospermus	PI249010	6.2	G	G	G
Semi-wild	C. lanatus subsp. mucosospermus	PI248178	3.5	G	G	G
Semi-wild	C. lanatus subsp. mucosospermus	PI189317	5.7	G	A	G
Semi-wild	C. lanatus subsp. mucosospermus	PI500301	4.2	G	G	G
Semi-wild	C. lanatus subsp. mucosospermus	PI270144	4.5	G	G	G
Semi-wild	C. lanatus subsp. mucosospermus	PI179878	5.2	G	G	G
Semi-wild	C. lanatus subsp. mucosospermus	PI482378	7	G	G	G
Semi-wild	C. lanatus subsp. mucosospermus	PI525084	7.2	G	A	G
Semi-wild	C. lanatus subsp. mucosospermus	CIT268	7.1	G	G	G
Semi-wild	C. lanatus subsp. mucosospermus	PI164687	6.5	G	G	G
Semi-wild	C. lanatus subsp. mucosospermus	PI512404	7	G	A	G
Semi-wild	C. lanatus subsp. mucosospermus	CIT112	6.9	G	G	G
Semi-wild	C. lanatus subsp. mucosospermus	CIT306	6.4	G	A	G
Semi-wild	C. lanatus subsp. mucosospermus	PI254740	3.5	G	A	G
Semi-wild	C. lanatus subsp. mucosospermus	CIT110	5.67	G	G	G
Semi-wild	C. lanatus subsp. mucosospermus	CIT165	4.5	G	A	G
Semi-wild	C. lanatus subsp. mucosospermus	SL3H	7.6	G	G	G
Semi-wild	C. lanatus subsp. mucosospermus	AKKZW	7.2	G	A	G
Semi-wild	C. lanatus subsp. mucosospermus	SP5	6	G	A	G
Semi-wild	C. lanatus subsp. mucosospermus	HF1	3	G	G	G
Semi-wild	C. lanatus subsp. mucosospermus	LDH	3	G	A	G
Semi-wild	C. lanatus subsp. mucosospermus	SP6	5.7	G	A	G
Semi-wild	C. lanatus subsp. mucosospermus	SANBAI	5.5	G	G	G
Semi-wild	C. lanatus subsp. mucosospermus	HBJ	7.3	G	G	G
Semi-wild	C. lanatus subsp. mucosospermus	WCZ	7.2	G	G	G
Semi-wild	C. lanatus subsp. mucosospermus	ZG80	4.9	G	G	G
Semi-wild	C. lanatus subsp. mucosospermus	ZG85	4.2	G	A	G
Semi-wild	C. lanatus subsp. mucosospermus	F10	3	G	A	G
Wild	C. colocynthis	PI220778	2	T	A	G
Wild	C. colocynthis	PI386024	2	T	A	G
Wild	C. colocynthis	PI537300	2	T	A	G
Wild	C. colocynthis	PI652554	2	G	A	G
Wild	C. colocynthis	PI632755	1.6	G	A	G
Wild	C. colocynthis	PI432337	1.9	G	A	G
Wild	C. colocynthis	PI549161	2	G	A	G
Wild	C. colocynthis	PI386015	1.7	T	A	G
Wild	C. colocynthis	PI388770	1.5	T	A	G
Wild	C. colocynthis	Grif16376	1	G	A	G
Wild	C. colocynthis	Grif16945	1	G	A	G
Wild	C. lanatus subsp. lanatus	PI296341_FR	1.7	G	A	C
Wild	C. lanatus subsp. lanatus	PI482303	1.4	G	A	C
Wild	C. lanatus subsp. lanatus	PI482276	0.8	G	A	C
Wild	C. lanatus subsp. lanatus	PI482326	0.8	G	A	C
Wild	C. lanatus subsp. lanatus	PI482286	1	G	A	C
Wild	C. lanatus subsp. lanatus	PI482319	1	G	A	C
Wild	C. lanatus subsp. lanatus	PI482307	1	G	A	C
Wild	C. lanatus subsp. lanatus	PI482324	1	G	A	C
Wild	C. lanatus subsp. lanatus	PI482331	1	G	A	C
Wild	C. lanatus subsp. lanatus	PI505586	1	G	A	C
Wild	C. lanatus subsp. lanatus	PI296337	2	G	A	C
Wild	C. lanatus subsp. lanatus	PI632751	1	G	A	C

## Sheet: Cla006655
SNP variation in the Cla006655 (UGT) promoter region and SSC in 100 watermelon germplasm accessions.
Type	Species	accession	SSC	-55	-189	-231	-257	-1633	-1783	-1789	-1876	-1908	-1989
Cultivar	C. lanatus subsp. Vulgaris	97103	10	T	T	C	G	C	A	G	T	G	C
Cultivar	C. lanatus subsp. Vulgaris	RZ900	10.8	T	T	C	G	C	A	G	T	G	C
Cultivar	C. lanatus subsp. Vulgaris	Sugarlee	10.5	T	T	C	G	C	A	G	T	G	C
Cultivar	C. lanatus subsp. Vulgaris	JX2	10.5	T	T	C	G	C	A	G	T	G	C
Cultivar	C. lanatus subsp. Vulgaris	JLM	10.3	T	T	C	G	C	A	G	T	G	C
Cultivar	C. lanatus subsp. Vulgaris	XHBFGM	10.8	T	T	C	G	C	A	G	T	G	C
Cultivar	C. lanatus subsp. Vulgaris	JAPDUANMAN	11	T	T	C	G	C	A	G	T	G	C
Cultivar	C. lanatus subsp. Vulgaris	505	10.5	T	T	C	G	C	A	G	T	G	C
Cultivar	C. lanatus subsp. Vulgaris	XHBMB	9	T	T	C	G	C	A	G	T	G	C
Cultivar	C. lanatus subsp. Vulgaris	GY6H	9.8	T	T	C	G	C	A	G	T	G	C
Cultivar	C. lanatus subsp. Vulgaris	763	11	T	T	C	G	C	A	G	T	G	C
Cultivar	C. lanatus subsp. Vulgaris	740	10	T	T	C	G	C	A	G	T	G	C
Cultivar	C. lanatus subsp. Vulgaris	C2	9.8	T	T	C	G	C	A	G	T	G	C
Cultivar	C. lanatus subsp. Vulgaris	98R	10.1	T	T	C	G	C	A	G	T	G	C
Cultivar	C. lanatus subsp. Vulgaris	ZZJM	10	T	T	C	G	C	A	G	T	G	C
Cultivar	C. lanatus subsp. Vulgaris	302	11	T	T	C	G	C	A	G	T	G	C
Cultivar	C. lanatus subsp. Vulgaris	JMF	10	T	T	C	G	C	A	G	T	G	C
Cultivar	C. lanatus subsp. Vulgaris	TS409	9.9	T	T	C	G	C	A	G	T	G	C
Cultivar	C. lanatus subsp. Vulgaris	SD	11.4	T	T	C	G	C	A	G	T	G	C
Cultivar	C. lanatus subsp. Vulgaris	917	9.3	T	T	C	G	C	A	G	T	G	C
Cultivar	C. lanatus subsp. Vulgaris	KH3_1	10.2	T	T	C	G	C	A	G	T	G	C
Cultivar	C. lanatus subsp. Vulgaris	KLL	9.3	T	T	C	G	C	A	G	T	G	C
Cultivar	C. lanatus subsp. Vulgaris	348	10.6	T	T	C	G	C	A	G	T	G	C
Cultivar	C. lanatus subsp. Vulgaris	JYM	11.2	T	T	C	G	C	A	G	T	G	C
Cultivar	C. lanatus subsp. Vulgaris	JXM	10.3	T	T	C	G	C	A	G	T	G	C
Cultivar	C. lanatus subsp. Vulgaris	JLF	11.1	T	T	C	G	C	A	G	T	G	C
Cultivar	C. lanatus subsp. Vulgaris	KHF	10.8	T	T	C	G	C	A	G	T	G	C
Cultivar	C. lanatus subsp. Vulgaris	KWS	9.3	T	T	C	G	C	A	G	T	G	C
Cultivar	C. lanatus subsp. Vulgaris	SZT	9.3	T	T	C	G	C	A	G	T	G	C
Cultivar	C. lanatus subsp. Vulgaris	DM	9.3	T	T	C	G	C	A	G	T	G	C
Cultivar	C. lanatus subsp. Vulgaris	T2	9.4	T	T	C	G	C	A	G	T	G	C
Cultivar	C. lanatus subsp. Vulgaris	YX	9.3	T	T	C	G	C	A	G	T	G	C
Cultivar	C. lanatus subsp. Vulgaris	182M	9.7	T	T	C	G	C	A	G	T	G	C
Cultivar	C. lanatus subsp. Vulgaris	213	9.2	T	T	C	G	C	A	G	T	G	C
Cultivar	C. lanatus subsp. Vulgaris	AKM	9.5	T	T	C	G	C	A	G	T	G	C
Cultivar	C. lanatus subsp. Vulgaris	HDZ	9.6	T	T	C	G	C	A	G	T	G	C
Cultivar	C. lanatus subsp. Vulgaris	JC5F	11.4	T	T	C	G	C	A	G	T	G	C
Cultivar	C. lanatus subsp. Vulgaris	XSUGARLEE	10.5	T	T	C	G	C	A	G	T	G	C
Cultivar	C. lanatus subsp. Vulgaris	TOMATOSEED	9.6	T	T	C	G	C	A	G	T	G	C
Cultivar	C. lanatus subsp. Vulgaris	BYE	9.4	T	T	C	G	C	A	G	T	G	C
Cultivar	C. lanatus subsp. Vulgaris	WDM	11	T	T	C	G	C	A	G	T	G	C
Cultivar	C. lanatus subsp. Vulgaris	TDM	10.2	T	T	C	G	C	A	G	T	G	C
Cultivar	C. lanatus subsp. Vulgaris	AU_SCA	9.8	T	T	C	G	C	A	G	T	G	C
Cultivar	C. lanatus subsp. Vulgaris	BushSugarBaby	9	T	T	C	G	C	A	G	T	G	C
Semi-wild	C. lanatus subsp. mucosospermus	PI482271	6.1	T	T	C	G	C	A	G	T	G	C
Semi-wild	C. lanatus subsp. mucosospermus	PI249010	6.2	T	T	C	G	C	A	G	T	G	C
Semi-wild	C. lanatus subsp. mucosospermus	PI248178	3.5	T	T	C	G	C	A	G	T	G	C
Semi-wild	C. lanatus subsp. mucosospermus	PI189317	5.7	T	T	C	G	C	A	G	T	G	C
Semi-wild	C. lanatus subsp. mucosospermus	PI500301	4.2	T	T	C	G	C	A	G	T	G	C
Semi-wild	C. lanatus subsp. mucosospermus	PI270144	4.5	T	T	C	G	C	A	G	T	G	C
Semi-wild	C. lanatus subsp. mucosospermus	PI179878	5.2	T	T	C	G	C	A	G	T	G	C
Semi-wild	C. lanatus subsp. mucosospermus	PI482378	7	T	T	C	G	C	A	G	T	G	C
Semi-wild	C. lanatus subsp. mucosospermus	PI525084	7.2	T	T	C	G	C	A	G	T	G	C
Semi-wild	C. lanatus subsp. mucosospermus	CIT268	7.1	T	T	C	G	C	A	G	T	G	C
Semi-wild	C. lanatus subsp. mucosospermus	PI164687	6.5	T	T	C	G	C	A	G	T	G	C
Semi-wild	C. lanatus subsp. mucosospermus	PI512404	7	T	T	C	G	C	A	G	T	G	C
Semi-wild	C. lanatus subsp. mucosospermus	CIT112	6.9	T	T	C	G	C	A	G	T	G	C
Semi-wild	C. lanatus subsp. mucosospermus	CIT306	6.4	T	T	C	G	C	A	G	T	G	C
Semi-wild	C. lanatus subsp. mucosospermus	CIT66	5.1	T	T	C	G	C	A	G	T	G	C
Semi-wild	C. lanatus subsp. mucosospermus	CIT110	5.67	T	T	C	G	C	A	G	T	G	C
Semi-wild	C. lanatus subsp. mucosospermus	CIT165	4.5	T	T	C	G	C	A	G	T	G	C
Semi-wild	C. lanatus subsp. mucosospermus	SL3H	7.6	T	T	C	G	C	A	G	T	G	C
Semi-wild	C. lanatus subsp. mucosospermus	AKKZW	7.2	T	T	C	G	C	A	G	T	G	C
Semi-wild	C. lanatus subsp. mucosospermus	SP5	6	T	T	C	G	C	A	G	T	G	C
Semi-wild	C. lanatus subsp. mucosospermus	HF1	3	T	T	C	G	C	A	G	T	G	C
Semi-wild	C. lanatus subsp. mucosospermus	LDH	3	T	T	C	G	C	A	G	T	G	C
Semi-wild	C. lanatus subsp. mucosospermus	SP6	5.7	T	T	C	G	C	A	G	T	G	C
Semi-wild	C. lanatus subsp. mucosospermus	SANBAI	5.5	T	T	C	G	C	A	G	T	G	C
Semi-wild	C. lanatus subsp. mucosospermus	HBJ	7.3	T	T	C	G	C	A	G	T	G	C
Semi-wild	C. lanatus subsp. mucosospermus	WCZ	7.2	T	T	C	G	C	A	G	T	G	C
Semi-wild	C. lanatus subsp. mucosospermus	ZG80	4.9	T	T	C	G	C	A	G	T	G	C
Semi-wild	C. lanatus subsp. mucosospermus	ZG85	4.2	T	T	C	G	C	A	G	T	G	C
Semi-wild	C. lanatus subsp. mucosospermus	F10	3	T	T	C	G	C	A	G	T	G	C
Wild	C. colocynthis	PI386019	0.7	G	C	C	G	C	G	C	C	A	A
Wild	C. colocynthis	PI220778	2	G	C	C	G	C	G	C	C	A	A
Wild	C. colocynthis	PI386024	2	G	C	C	G	C	G	C	C	A	A
Wild	C. colocynthis	PI537300	2	G	C	C	G	C	G	C	C	A	A
Wild	C. colocynthis	PI632755	1.6	T	T	C	G	C	G	C	C	G	A
Wild	C. colocynthis	PI432337	1.9	T	T	C	G	C	G	C	C	G	A
Wild	C. colocynthis	PI549161	2	T	T	C	G	C	G	C	C	G	A
Wild	C. colocynthis	PI386015	1.7	G	C	C	G	C	G	C	C	A	A
Wild	C. colocynthis	PI388770	1.5	G	C	C	G	C	G	C	C	G	A
Wild	C. colocynthis	Grif16376	1	G	C	C	G	C	G	C	C	G	C
Wild	C. colocynthis	Grif16945	1	G	C	C	G	C	G	C	C	G	C
Wild	C. lanatus subsp. lanatus	PI482303	1.4	T	T	G	A	T	A	G	T	G	C
Wild	C. lanatus subsp. lanatus	PI482276	0.8	T	T	G	A	T	A	G	T	G	C
Wild	C. lanatus subsp. lanatus	PI482286	1	T	T	G	A	T	A	G	T	G	C
Wild	C. lanatus subsp. lanatus	PI482319	1	T	T	G	A	T	A	G	T	G	C
Wild	C. lanatus subsp. lanatus	PI482307	1	T	T	G	A	T	A	G	T	G	C
Wild	C. lanatus subsp. lanatus	PI482324	1	T	T	G	A	T	A	G	T	G	C
Wild	C. lanatus subsp. lanatus	PI482331	1	T	T	G	A	T	A	G	T	G	C
Wild	C. lanatus subsp. lanatus	CIT91	2	T	T	G	A	T	A	G	T	G	C
Wild	C. lanatus subsp. lanatus	PI505586	1	T	T	G	A	T	A	G	T	G	C
Wild	C. lanatus subsp. lanatus	PI296337	2	T	T	G	A	T	A	G	T	G	C
Wild	C. lanatus subsp. lanatus	PI632751	1	T	T	G	A	T	A	G	T	G	C
