# Supplementary material for: Abscisic acid pathway involved in the regulation of watermelon fruit ripening and quality trait evolution
Source: PLoS One. 2017 Jun 29;12(6):e0179944. doi: 10.1371/journal.pone.0179944 (PMC5491074; doi:10.1371/journal.pone.0179944)
Supplement: S4 Table — The detailed co-expression information of ABA pathway genes with sugar-, firmness-, and color-related genes. Only PCC values higher than 0.9 are shown. (XLSX) [file pone.0179944.s004.xlsx]

## Sheet: Table S4
S4 Table The detailed co-expression information of ABA pathway genes with sugar-, firmness-, and color-related genes. Only PCC values higher than 0.9 are shown.
	Gene 1	Gene 2	PCC	adj_p_value	edge_attribute
1	Cla006123	Cla005249	0.906209	0.000336385	positive
2	Cla006123	Cla005465	0.942082	0.000112288	negative
3	Cla006123	Cla006149	0.974572	1.43219e-05	positive
4	Cla006123	Cla006269	0.957128	5.64933e-05	positive
5	Cla006123	Cla007816	0.930652	0.000172432	positive
6	Cla006123	Cla008212	0.946215	9.53327e-05	positive
7	Cla006123	Cla009122	0.944859	0.000101431	positive
8	Cla006123	Cla009769	0.942757	0.000109124	positive
9	Cla006123	Cla010013	0.91275	0.000286026	positive
10	Cla006123	Cla010310	0.902214	0.00036812	positive
11	Cla006123	Cla011420	0.909808	0.000309878	positive
12	Cla006123	Cla012554	0.953983	6.69528e-05	positive
13	Cla006123	Cla013471	0.947727	8.94188e-05	positive
14	Cla006123	Cla013473	0.924947	0.000206958	positive
15	Cla006123	Cla013902	0.923869	0.000212788	positive
16	Cla006123	Cla013918	0.923315	0.000215981	positive
17	Cla006123	Cla014297	0.935192	0.000147704	positive
18	Cla006123	Cla015835	0.94183	0.000113566	positive
19	Cla006123	Cla015836	0.939815	0.000123195	positive
20	Cla006123	Cla016032	0.965803	3.2101e-05	positive
21	Cla006123	Cla017048	0.900128	0.000386151	positive
22	Cla006123	Cla019166	0.905237	0.000344684	positive
23	Cla006123	Cla020829	0.92327	0.000216311	negative
24	Cla006123	Cla021767	0.939436	0.000124777	negative
25	Cla006123	Cla021807	0.939296	0.000125374	positive
26	Cla006123	Cla022971	0.953413	6.87822e-05	positive
27	Cla006123	Cla022975	0.933441	0.0001568	positive
28	Cla006123	Cla023279	0.948312	8.70982e-05	positive
29	Cla007286	Cla022883	0.93203	0.000165163	positive
30	Cla007286	Cla000264	0.900906	0.000380058	positive
31	Cla007286	Cla007564	0.984232	3.67837e-06	positive
32	Cla007286	Cla009827	0.903375	0.000358714	positive
33	Cla007286	Cla009937	0.941201	0.000116387	positive
34	Cla007286	Cla010898	0.96775	2.75499e-05	positive
35	Cla007286	Cla011259	0.923791	0.00021331	positive
36	Cla007286	Cla014498	0.900582	0.000382819	positive
37	Cla007286	Cla014927	0.975937	1.21993e-05	positive
38	Cla007286	Cla016098	0.990192	1.06686e-06	positive
39	Cla007286	Cla017272	0.900356	0.000383833	positive
40	Cla007286	Cla017515	0.906949	0.000331119	positive
41	Cla007286	Cla022170	0.911145	0.000298557	positive
42	Cla022735	Cla006604	0.977123	1.06574e-05	negative
43	Cla022883	Cla007286	0.93203	0.000165163	positive
44	Cla022883	Cla007564	0.909574	0.000311	positive
45	Cla022883	Cla014498	0.92093	0.000231795	positive
46	Cla022883	Cla014927	0.95514	6.25577e-05	positive
47	Cla022883	Cla016098	0.96401	3.68994e-05	positive
48	Cla022883	Cla022298	0.904153	0.000352624	positive
49	Cla022883	Cla023271	0.925079	0.000206128	positive
50	Cla000004	Cla000263	0.990103	1.06962e-06	positive
51	Cla000004	Cla000264	0.98798	1.76491e-06	positive
52	Cla000004	Cla000265	0.968538	2.60928e-05	positive
53	Cla000004	Cla003169	0.94099	0.000117348	negative
54	Cla000004	Cla004763	0.926578	0.000196258	positive
55	Cla000004	Cla004766	0.942257	0.000111345	positive
56	Cla000004	Cla004779	0.905029	0.000346242	positive
57	Cla000004	Cla004781	0.913865	0.0002793	positive
58	Cla000004	Cla004782	0.931422	0.000168438	positive
59	Cla000004	Cla005038	0.920218	0.000235443	positive
60	Cla000004	Cla006266	0.934298	0.000152446	negative
61	Cla000004	Cla008802	0.930812	0.00017178	negative
62	Cla000004	Cla009827	0.934864	0.000149059	positive
63	Cla000004	Cla009870	0.959671	4.87227e-05	positive
64	Cla000004	Cla009937	0.953674	6.80618e-05	positive
65	Cla000004	Cla010566	0.962254	4.17388e-05	positive
66	Cla000004	Cla010898	0.933903	0.000154447	positive
67	Cla000004	Cla012973	0.939503	0.000124501	positive
68	Cla000004	Cla014904	0.947858	8.90261e-05	positive
69	Cla000004	Cla020463	0.923657	0.000214228	positive
70	Cla000004	Cla021659	0.918991	0.000244981	negative
71	Cla000004	Cla021660	0.933176	0.000158381	negative
72	Cla000004	Cla022170	0.96371	3.78254e-05	positive
73	Cla000004	Cla022403	0.939605	0.000124163	positive
74	Cla000263	Cla000004	0.990103	1.06962e-06	positive
75	Cla000263	Cla000264	0.996424	5.91009e-08	positive
76	Cla000263	Cla000265	0.976627	1.11827e-05	positive
77	Cla000263	Cla003169	0.909957	0.000309274	negative
78	Cla000263	Cla004763	0.913965	0.000278517	positive
79	Cla000263	Cla004766	0.914178	0.000277213	positive
80	Cla000263	Cla004782	0.909917	0.000309286	positive
81	Cla000263	Cla007564	0.918215	0.00025004	positive
82	Cla000263	Cla008802	0.918639	0.000246863	negative
83	Cla000263	Cla009827	0.922297	0.000222797	positive
84	Cla000263	Cla009870	0.955086	6.25577e-05	positive
85	Cla000263	Cla009937	0.959199	5.01587e-05	positive
86	Cla000263	Cla010566	0.947978	8.84643e-05	positive
87	Cla000263	Cla010898	0.940919	0.000117618	positive
88	Cla000263	Cla012609	0.909917	0.000309286	positive
89	Cla000263	Cla012973	0.920816	0.000232619	positive
90	Cla000263	Cla014904	0.921785	0.000225991	positive
91	Cla000263	Cla017392	0.934174	0.000153285	positive
92	Cla000263	Cla020463	0.928649	0.00018303	positive
93	Cla000263	Cla022170	0.967827	2.7526e-05	positive
94	Cla000263	Cla022403	0.937255	0.00013662	positive
95	Cla000264	Cla007286	0.900906	0.000380058	positive
96	Cla000264	Cla000004	0.98798	1.76491e-06	positive
97	Cla000264	Cla000263	0.996424	5.91009e-08	positive
98	Cla000264	Cla000265	0.990779	9.43853e-07	positive
99	Cla000264	Cla003169	0.90807	0.000321997	negative
100	Cla000264	Cla004763	0.934646	0.00015057	positive
101	Cla000264	Cla004766	0.914021	0.000278182	positive
102	Cla000264	Cla004779	0.909686	0.000310155	positive
103	Cla000264	Cla004781	0.909484	0.000311212	positive
104	Cla000264	Cla004782	0.92176	0.000226092	positive
105	Cla000264	Cla006266	0.900446	0.000383304	negative
106	Cla000264	Cla007564	0.929606	0.000177733	positive
107	Cla000264	Cla008802	0.929059	0.000180418	negative
108	Cla000264	Cla009827	0.933903	0.000154447	positive
109	Cla000264	Cla009870	0.961208	4.46858e-05	positive
110	Cla000264	Cla009937	0.964934	3.43671e-05	positive
111	Cla000264	Cla010566	0.956568	5.79994e-05	positive
112	Cla000264	Cla010898	0.941231	0.000116387	positive
113	Cla000264	Cla012609	0.901298	0.000376721	positive
114	Cla000264	Cla012973	0.935369	0.000146438	positive
115	Cla000264	Cla014904	0.921448	0.000228652	positive
116	Cla000264	Cla017392	0.936677	0.000139773	positive
117	Cla000264	Cla020463	0.939732	0.000123597	positive
118	Cla000264	Cla021660	0.903343	0.000358714	negative
119	Cla000264	Cla022170	0.97858	8.90286e-06	positive
120	Cla000264	Cla022403	0.94158	0.000114683	positive
121	Cla000265	Cla000004	0.968538	2.60928e-05	positive
122	Cla000265	Cla000263	0.976627	1.11827e-05	positive
123	Cla000265	Cla000264	0.990779	9.43853e-07	positive
124	Cla000265	Cla003838	0.910355	0.000305671	negative
125	Cla000265	Cla004763	0.958329	5.27922e-05	positive
126	Cla000265	Cla004778	0.911508	0.000295566	positive
127	Cla000265	Cla004779	0.93094	0.000171112	positive
128	Cla000265	Cla004781	0.931721	0.000167365	positive
129	Cla000265	Cla004782	0.926481	0.00019665	positive
130	Cla000265	Cla007564	0.920299	0.000235443	positive
131	Cla000265	Cla008802	0.935621	0.000144924	negative
132	Cla000265	Cla009827	0.931701	0.000167404	positive
133	Cla000265	Cla009870	0.966547	3.0382e-05	positive
134	Cla000265	Cla009937	0.954435	6.52939e-05	positive
135	Cla000265	Cla010566	0.950518	7.86737e-05	positive
136	Cla000265	Cla010898	0.91702	0.000258414	positive
137	Cla000265	Cla012973	0.939199	0.000125781	positive
138	Cla000265	Cla014904	0.900731	0.000381881	positive
139	Cla000265	Cla017392	0.935775	0.000144435	positive
140	Cla000265	Cla018209	0.902797	0.00036376	positive
141	Cla000265	Cla020463	0.955174	6.25577e-05	positive
142	Cla000265	Cla021660	0.900245	0.000384753	negative
143	Cla000265	Cla022170	0.976804	1.09818e-05	positive
144	Cla000265	Cla022403	0.939559	0.000124198	positive
145	Cla000653	Cla015943	0.920946	0.000231784	positive
146	Cla000745	Cla001603	0.92579	0.000201269	positive
147	Cla000745	Cla004763	0.90877	0.000316788	negative
148	Cla000745	Cla004778	0.925748	0.000201311	negative
149	Cla000745	Cla004780	0.911833	0.000293061	negative
150	Cla000745	Cla004782	0.904725	0.000348218	negative
151	Cla000745	Cla006264	0.917911	0.000252681	positive
152	Cla000745	Cla012211	0.925025	0.00020632	positive
153	Cla000745	Cla013473	0.929679	0.000177286	negative
154	Cla000745	Cla016552	0.91929	0.000243106	positive
155	Cla000745	Cla018625	0.945296	9.96902e-05	positive
156	Cla000745	Cla023049	0.929401	0.000178553	positive
157	Cla000796	Cla000802	0.98834	1.62333e-06	positive
158	Cla000796	Cla001819	0.90189	0.00037161	positive
159	Cla000796	Cla002358	0.997427	1.98354e-08	positive
160	Cla000796	Cla004235	0.984683	3.43365e-06	positive
161	Cla000796	Cla005457	0.985756	2.84295e-06	positive
162	Cla000796	Cla005464	0.922547	0.000221655	positive
163	Cla000796	Cla005787	0.989991	1.07956e-06	positive
164	Cla000796	Cla007008	0.985616	2.93331e-06	positive
165	Cla000796	Cla010639	0.99429	2.40655e-07	positive
166	Cla000796	Cla011131	0.978306	9.1505e-06	positive
167	Cla000796	Cla011635	0.937666	0.000134521	positive
168	Cla000796	Cla016840	0.993819	3.03085e-07	positive
169	Cla000796	Cla017416	0.997902	1.23988e-08	positive
170	Cla000796	Cla019638	0.993535	3.32705e-07	positive
171	Cla000802	Cla000796	0.98834	1.62333e-06	positive
172	Cla000802	Cla002358	0.983419	4.32414e-06	positive
173	Cla000802	Cla004235	0.989571	1.20151e-06	positive
174	Cla000802	Cla005457	0.980496	6.66155e-06	positive
175	Cla000802	Cla005464	0.910635	0.000303286	positive
176	Cla000802	Cla005787	0.98817	1.7034e-06	positive
177	Cla000802	Cla007008	0.977137	1.06574e-05	positive
178	Cla000802	Cla010639	0.989708	1.15244e-06	positive
179	Cla000802	Cla011131	0.973356	1.61949e-05	positive
180	Cla000802	Cla016840	0.984818	3.38323e-06	positive
181	Cla000802	Cla017416	0.986943	2.18634e-06	positive
182	Cla000802	Cla019638	0.988348	1.62333e-06	positive
183	Cla000802	Cla022499	0.916427	0.000261092	positive
184	Cla001346	Cla004904	0.937283	0.000136563	positive
185	Cla001603	Cla000745	0.92579	0.000201269	positive
186	Cla001603	Cla015505	0.911619	0.000294959	positive
187	Cla001603	Cla015542	0.91198	0.000292178	positive
188	Cla001603	Cla016552	0.909215	0.000313115	positive
189	Cla001603	Cla019238	0.919477	0.000241746	positive
190	Cla001603	Cla020459	0.964584	3.53871e-05	positive
191	Cla001603	Cla023372	0.903618	0.000356728	positive
192	Cla001819	Cla000796	0.90189	0.00037161	positive
193	Cla001819	Cla011635	0.915323	0.000269971	positive
194	Cla001988	Cla004454	0.92411	0.000211896	positive
195	Cla001988	Cla005402	0.944941	0.000101317	positive
196	Cla001988	Cla005404	0.928821	0.000182065	positive
197	Cla001988	Cla006426	0.996092	6.264e-08	positive
198	Cla001988	Cla009779	0.972286	1.79279e-05	positive
199	Cla001988	Cla010664	0.929895	0.000176675	positive
200	Cla001988	Cla012554	0.915155	0.000270849	positive
201	Cla001988	Cla015103	0.952681	7.12754e-05	positive
202	Cla001988	Cla015774	0.973114	1.6727e-05	positive
203	Cla001988	Cla015786	0.979515	7.92878e-06	positive
204	Cla001988	Cla017962	0.938836	0.000127653	positive
205	Cla001988	Cla018017	0.952403	7.23278e-05	positive
206	Cla001988	Cla020872	0.920595	0.00023336	positive
207	Cla001988	Cla022015	0.987597	1.93844e-06	positive
208	Cla002283	Cla005752	0.95105	7.73071e-05	positive
209	Cla002283	Cla007005	0.949372	8.34177e-05	positive
210	Cla002283	Cla007383	0.94801	8.83772e-05	positive
211	Cla002283	Cla008530	0.979608	7.87176e-06	positive
212	Cla002283	Cla010884	0.955108	6.25577e-05	positive
213	Cla002283	Cla010912	0.955265	6.23349e-05	positive
214	Cla002283	Cla013113	0.9725	1.75592e-05	positive
215	Cla002283	Cla015009	0.921898	0.000225187	positive
216	Cla002283	Cla015166	0.905402	0.000343093	positive
217	Cla002283	Cla016421	0.959689	4.87227e-05	positive
218	Cla002283	Cla016546	0.928712	0.000182857	positive
219	Cla002283	Cla018366	0.908055	0.000321997	positive
220	Cla002283	Cla020532	0.913524	0.000281304	positive
221	Cla002283	Cla020673	0.96097	4.5432e-05	positive
222	Cla002283	Cla020886	0.970179	2.22931e-05	positive
223	Cla002328	Cla004251	0.932623	0.000161336	positive
224	Cla002328	Cla007136	0.942279	0.000111307	positive
225	Cla002328	Cla010321	0.910995	0.000299873	positive
226	Cla002328	Cla011376	0.923944	0.000212788	positive
227	Cla002328	Cla019896	0.916828	0.000259408	positive
228	Cla002328	Cla021919	0.925945	0.000200261	positive
229	Cla002358	Cla000796	0.997427	1.98354e-08	positive
230	Cla002358	Cla000802	0.983419	4.32414e-06	positive
231	Cla002358	Cla004235	0.981484	5.92712e-06	positive
232	Cla002358	Cla005457	0.986291	2.5563e-06	positive
233	Cla002358	Cla005464	0.925848	0.000200969	positive
234	Cla002358	Cla005787	0.986442	2.48527e-06	positive
235	Cla002358	Cla007008	0.990593	9.67322e-07	positive
236	Cla002358	Cla010639	0.990737	9.47685e-07	positive
237	Cla002358	Cla011131	0.977058	1.06574e-05	positive
238	Cla002358	Cla011635	0.951721	7.49348e-05	positive
239	Cla002358	Cla016840	0.98995	1.08444e-06	positive
240	Cla002358	Cla017416	0.996614	5.41346e-08	positive
241	Cla002358	Cla019638	0.990231	1.06686e-06	positive
242	Cla002573	Cla005752	0.954173	6.6444e-05	positive
243	Cla002573	Cla007004	0.904684	0.000348301	positive
244	Cla002573	Cla007005	0.930591	0.000172731	positive
245	Cla002573	Cla015009	0.902541	0.000366219	positive
246	Cla002573	Cla018366	0.936195	0.000142177	positive
247	Cla002573	Cla020673	0.96731	2.86615e-05	positive
248	Cla002573	Cla020886	0.940045	0.000121886	positive
249	Cla002659	Cla003938	0.946287	9.52039e-05	positive
250	Cla002659	Cla008131	0.930543	0.000172892	positive
251	Cla002659	Cla010076	0.922326	0.000222797	positive
252	Cla002659	Cla010310	0.948241	8.7446e-05	positive
253	Cla002659	Cla010448	0.992486	5.20513e-07	positive
254	Cla002659	Cla013902	0.91917	0.000243378	positive
255	Cla002659	Cla022972	0.922082	0.000223808	positive
256	Cla002742	Cla014254	0.936923	0.000138351	positive
257	Cla002940	Cla003941	0.98348	4.29553e-06	positive
258	Cla002940	Cla005214	0.977589	1.00585e-05	positive
259	Cla002940	Cla006233	0.947589	8.98615e-05	positive
260	Cla002940	Cla006655	0.906328	0.000335783	positive
261	Cla002940	Cla008563	0.922529	0.000221655	positive
262	Cla002940	Cla010077	0.969092	2.48355e-05	positive
263	Cla002940	Cla011134	0.963472	3.85315e-05	positive
264	Cla002940	Cla015101	0.90483	0.000347307	positive
265	Cla002940	Cla017451	0.956469	5.81267e-05	positive
266	Cla002940	Cla018329	0.972418	1.76944e-05	positive
267	Cla002940	Cla018637	0.948316	8.70982e-05	positive
268	Cla002940	Cla019186	0.977008	1.06574e-05	positive
269	Cla002940	Cla020180	0.948853	8.53485e-05	positive
270	Cla002940	Cla021445	0.923008	0.000218659	positive
271	Cla003005	Cla016026	0.929271	0.000179239	positive
272	Cla003005	Cla021809	0.905256	0.000344684	negative
273	Cla003133	Cla007803	0.925589	0.000202615	positive
274	Cla003133	Cla008440	0.941591	0.000114683	positive
275	Cla003133	Cla009985	0.925157	0.000205807	positive
276	Cla003133	Cla011635	0.940377	0.000120309	positive
277	Cla003133	Cla012211	0.923707	0.000214069	positive
278	Cla003133	Cla019505	0.903825	0.000355005	negative
279	Cla003133	Cla021167	0.962737	4.04388e-05	positive
280	Cla003134	Cla003940	0.90246	0.0003665	positive
281	Cla003134	Cla004813	0.96068	4.63754e-05	positive
282	Cla003134	Cla004818	0.967554	2.8091e-05	positive
283	Cla003134	Cla004896	0.934317	0.000152415	positive
284	Cla003134	Cla006366	0.900514	0.000383102	positive
285	Cla003134	Cla009218	0.974023	1.52332e-05	positive
286	Cla003134	Cla010446	0.945886	9.70143e-05	positive
287	Cla003134	Cla010449	0.976782	1.09818e-05	positive
288	Cla003134	Cla011180	0.986023	2.69712e-06	positive
289	Cla003134	Cla011256	0.931988	0.000165406	positive
290	Cla003134	Cla011550	0.95605	5.9929e-05	positive
291	Cla003134	Cla012478	0.962487	4.11072e-05	positive
292	Cla003134	Cla012824	0.9745	1.43743e-05	positive
293	Cla003134	Cla012826	0.962459	4.11366e-05	positive
294	Cla003134	Cla017674	0.938902	0.000127512	positive
295	Cla003134	Cla019104	0.940711	0.000118683	positive
296	Cla003134	Cla019900	0.978698	8.79071e-06	positive
297	Cla003134	Cla019901	0.981449	5.93935e-06	positive
298	Cla003134	Cla019904	0.981976	5.41492e-06	positive
299	Cla003134	Cla019905	0.977005	1.06574e-05	positive
300	Cla003134	Cla021640	0.967849	2.7526e-05	positive
301	Cla003134	Cla021641	0.969779	2.31415e-05	positive
302	Cla003169	Cla000004	0.94099	0.000117348	negative
303	Cla003169	Cla000263	0.909957	0.000309274	negative
304	Cla003169	Cla000264	0.90807	0.000321997	negative
305	Cla003169	Cla004766	0.982889	4.61353e-06	negative
306	Cla003169	Cla004781	0.901142	0.000378481	negative
307	Cla003169	Cla004782	0.922967	0.000218765	negative
308	Cla003169	Cla006266	0.941709	0.000114102	positive
309	Cla003169	Cla008802	0.921262	0.000230063	positive
310	Cla003169	Cla009827	0.916848	0.000259358	negative
311	Cla003169	Cla010566	0.941151	0.000116596	negative
312	Cla003169	Cla013711	0.956776	5.74926e-05	negative
313	Cla003169	Cla019505	0.908168	0.000321502	negative
314	Cla003169	Cla021659	0.926634	0.000195824	positive
315	Cla003169	Cla021660	0.908561	0.000318319	positive
316	Cla003838	Cla000265	0.910355	0.000305671	negative
317	Cla003838	Cla004092	0.918973	0.000245026	negative
318	Cla003838	Cla004763	0.920516	0.000234047	negative
319	Cla003838	Cla004779	0.928631	0.000183059	negative
320	Cla003838	Cla004781	0.901762	0.000372492	negative
321	Cla003838	Cla004782	0.900288	0.000384419	negative
322	Cla003838	Cla006266	0.952156	7.31768e-05	positive
323	Cla003838	Cla008465	0.913235	0.000283585	negative
324	Cla003838	Cla008802	0.903739	0.000355708	positive
325	Cla003838	Cla009129	0.92492	0.000207088	positive
326	Cla003838	Cla009402	0.90416	0.000352624	negative
327	Cla003838	Cla009827	0.91496	0.000270977	negative
328	Cla003838	Cla010566	0.927883	0.000188188	negative
329	Cla003838	Cla011477	0.951946	7.38715e-05	positive
330	Cla003838	Cla013471	0.923318	0.000215981	negative
331	Cla003838	Cla015941	0.906933	0.000331119	positive
332	Cla003838	Cla016279	0.911508	0.000295566	positive
333	Cla003838	Cla020261	0.941887	0.000113376	positive
334	Cla003838	Cla020829	0.913196	0.000283725	positive
335	Cla003838	Cla021660	0.925826	0.000201045	positive
336	Cla003938	Cla002659	0.946287	9.52039e-05	positive
337	Cla003938	Cla005404	0.920202	0.000235443	positive
338	Cla003938	Cla005465	0.92245	0.000222215	negative
339	Cla003938	Cla005753	0.91655	0.000260765	positive
340	Cla003938	Cla009165	0.952947	7.04103e-05	positive
341	Cla003938	Cla010076	0.938308	0.000130508	positive
342	Cla003938	Cla010310	0.951349	7.6247e-05	positive
343	Cla003938	Cla010448	0.936556	0.000139972	positive
344	Cla003938	Cla013473	0.91228	0.000290135	positive
345	Cla003938	Cla013902	0.975727	1.24772e-05	positive
346	Cla003938	Cla013918	0.906804	0.000331817	positive
347	Cla003938	Cla015246	0.92407	0.000212014	positive
348	Cla003938	Cla015835	0.944787	0.000101739	positive
349	Cla003938	Cla015836	0.950242	7.9528e-05	positive
350	Cla003938	Cla020872	0.918827	0.000246584	positive
351	Cla003938	Cla021807	0.953576	6.81768e-05	positive
352	Cla003938	Cla022680	0.91247	0.000288247	positive
353	Cla003938	Cla022972	0.958512	5.21908e-05	positive
354	Cla003940	Cla003134	0.90246	0.0003665	positive
355	Cla003940	Cla004813	0.980158	7.0969e-06	positive
356	Cla003940	Cla004818	0.973947	1.52564e-05	positive
357	Cla003940	Cla004896	0.95943	4.95571e-05	positive
358	Cla003940	Cla010446	0.984472	3.55251e-06	positive
359	Cla003940	Cla010449	0.930043	0.000175988	positive
360	Cla003940	Cla011180	0.915225	0.000270304	positive
361	Cla003940	Cla011551	0.975082	1.34706e-05	positive
362	Cla003940	Cla012824	0.904291	0.000351553	positive
363	Cla003940	Cla012826	0.907425	0.000327588	positive
364	Cla003940	Cla014498	0.953601	6.81768e-05	positive
365	Cla003940	Cla014849	0.90248	0.000366391	positive
366	Cla003940	Cla021325	0.952939	7.04103e-05	positive
367	Cla003940	Cla023271	0.937456	0.000135882	positive
368	Cla003941	Cla002940	0.98348	4.29553e-06	positive
369	Cla003941	Cla004005	0.957074	5.66644e-05	positive
370	Cla003941	Cla005214	0.987288	2.06885e-06	positive
371	Cla003941	Cla005512	0.909382	0.000311834	positive
372	Cla003941	Cla006233	0.924421	0.000210256	positive
373	Cla003941	Cla006655	0.940182	0.000121328	positive
374	Cla003941	Cla008563	0.910483	0.000304718	positive
375	Cla003941	Cla010077	0.984442	3.55633e-06	positive
376	Cla003941	Cla011134	0.942451	0.000110361	positive
377	Cla003941	Cla013577	0.90801	0.000322267	positive
378	Cla003941	Cla013578	0.920496	0.000234047	positive
379	Cla003941	Cla015170	0.91381	0.000279662	positive
380	Cla003941	Cla017451	0.916707	0.000260216	positive
381	Cla003941	Cla018329	0.990596	9.67322e-07	positive
382	Cla003941	Cla018637	0.959124	5.03185e-05	positive
383	Cla003941	Cla019186	0.945371	9.92765e-05	positive
384	Cla004005	Cla003941	0.957074	5.66644e-05	positive
385	Cla004005	Cla005214	0.95725	5.62591e-05	positive
386	Cla004005	Cla005512	0.93687	0.000138664	positive
387	Cla004005	Cla006655	0.960243	4.73071e-05	positive
388	Cla004005	Cla010077	0.960529	4.66745e-05	positive
389	Cla004005	Cla011256	0.955303	6.23349e-05	positive
390	Cla004005	Cla011550	0.921061	0.000231258	positive
391	Cla004005	Cla013577	0.938854	0.000127653	positive
392	Cla004005	Cla013578	0.941195	0.000116387	positive
393	Cla004005	Cla015170	0.97345	1.60249e-05	positive
394	Cla004005	Cla018329	0.958355	5.27658e-05	positive
395	Cla004005	Cla018637	0.93392	0.000154447	positive
396	Cla004092	Cla003838	0.918973	0.000245026	negative
397	Cla004092	Cla015941	0.90852	0.000318319	negative
398	Cla004092	Cla016279	0.967187	2.86893e-05	negative
399	Cla004092	Cla018702	0.922712	0.000220706	negative
400	Cla004092	Cla022477	0.931019	0.000170671	negative
401	Cla004116	Cla006366	0.919241	0.000243378	positive
402	Cla004116	Cla017674	0.905545	0.000341611	positive
403	Cla004235	Cla000796	0.984683	3.43365e-06	positive
404	Cla004235	Cla000802	0.989571	1.20151e-06	positive
405	Cla004235	Cla002358	0.981484	5.92712e-06	positive
406	Cla004235	Cla005457	0.978962	8.45151e-06	positive
407	Cla004235	Cla005464	0.943197	0.00010723	positive
408	Cla004235	Cla005787	0.987266	2.06885e-06	positive
409	Cla004235	Cla007008	0.97166	1.91318e-05	positive
410	Cla004235	Cla010639	0.991753	6.82085e-07	positive
411	Cla004235	Cla011131	0.96703	2.89975e-05	positive
412	Cla004235	Cla016840	0.990155	1.06686e-06	positive
413	Cla004235	Cla017416	0.983686	4.15752e-06	positive
414	Cla004235	Cla019638	0.990057	1.07317e-06	positive
415	Cla004235	Cla022499	0.908544	0.000318319	positive
416	Cla004251	Cla002328	0.932623	0.000161336	positive
417	Cla004454	Cla001988	0.92411	0.000211896	positive
418	Cla004454	Cla005402	0.980516	6.66155e-06	positive
419	Cla004454	Cla005404	0.966495	3.04056e-05	positive
420	Cla004454	Cla005465	0.902318	0.000367719	negative
421	Cla004454	Cla006149	0.903859	0.000355005	positive
422	Cla004454	Cla006426	0.921194	0.000230404	positive
423	Cla004454	Cla009122	0.917822	0.000253055	positive
424	Cla004454	Cla009779	0.965904	3.18926e-05	positive
425	Cla004454	Cla010310	0.908769	0.000316788	positive
426	Cla004454	Cla010664	0.916907	0.000259114	positive
427	Cla004454	Cla011420	0.907197	0.000329382	positive
428	Cla004454	Cla012554	0.938179	0.000131042	positive
429	Cla004454	Cla013918	0.900376	0.000383711	positive
430	Cla004454	Cla015103	0.949968	8.08687e-05	positive
431	Cla004454	Cla015246	0.912442	0.000288442	positive
432	Cla004454	Cla015774	0.923435	0.000215497	positive
433	Cla004454	Cla015835	0.968052	2.70024e-05	positive
434	Cla004454	Cla015836	0.960639	4.64619e-05	positive
435	Cla004454	Cla016032	0.911298	0.000297624	positive
436	Cla004454	Cla016139	0.909482	0.000311212	negative
437	Cla004454	Cla017962	0.964725	3.50841e-05	positive
438	Cla004454	Cla020872	0.964639	3.52564e-05	positive
439	Cla004454	Cla021807	0.910879	0.000300807	positive
440	Cla004454	Cla022015	0.961236	4.46858e-05	positive
441	Cla004550	Cla008465	0.905458	0.000342486	negative
442	Cla004550	Cla012668	0.933563	0.000156257	positive
443	Cla004550	Cla013560	0.916916	0.000259114	positive
444	Cla004550	Cla015505	0.95401	6.69528e-05	positive
445	Cla004763	Cla000004	0.926578	0.000196258	positive
446	Cla004763	Cla000263	0.913965	0.000278517	positive
447	Cla004763	Cla000264	0.934646	0.00015057	positive
448	Cla004763	Cla000265	0.958329	5.27922e-05	positive
449	Cla004763	Cla000745	0.90877	0.000316788	negative
450	Cla004763	Cla003838	0.920516	0.000234047	negative
451	Cla004763	Cla004766	0.907853	0.000323539	positive
452	Cla004763	Cla004778	0.962731	4.04388e-05	positive
453	Cla004763	Cla004779	0.958302	5.28241e-05	positive
454	Cla004763	Cla004780	0.948104	8.81121e-05	positive
455	Cla004763	Cla004781	0.972989	1.69175e-05	positive
456	Cla004763	Cla004782	0.975215	1.32899e-05	positive
457	Cla004763	Cla005038	0.935726	0.000144505	positive
458	Cla004763	Cla006264	0.910222	0.000306964	negative
459	Cla004763	Cla006266	0.900009	0.000387016	negative
460	Cla004763	Cla008212	0.936212	0.000142177	positive
461	Cla004763	Cla008440	0.915518	0.000268595	negative
462	Cla004763	Cla008802	0.957213	5.62591e-05	negative
463	Cla004763	Cla009129	0.900995	0.000379745	negative
464	Cla004763	Cla009769	0.908687	0.000317454	positive
465	Cla004763	Cla009827	0.946038	9.61923e-05	positive
466	Cla004763	Cla009870	0.953765	6.78783e-05	positive
467	Cla004763	Cla009937	0.920781	0.000232693	positive
468	Cla004763	Cla010013	0.925068	0.000206128	positive
469	Cla004763	Cla010321	0.913658	0.000280571	negative
470	Cla004763	Cla010566	0.949825	8.11002e-05	positive
471	Cla004763	Cla011477	0.900022	0.000387008	negative
472	Cla004763	Cla012973	0.950471	7.86737e-05	positive
473	Cla004763	Cla013087	0.906892	0.000331417	positive
474	Cla004763	Cla013471	0.95589	6.05743e-05	positive
475	Cla004763	Cla013473	0.904827	0.000347307	positive
476	Cla004763	Cla013918	0.901859	0.000371883	positive
477	Cla004763	Cla015574	0.948011	8.83772e-05	positive
478	Cla004763	Cla017048	0.91501	0.000270964	positive
479	Cla004763	Cla018209	0.953308	6.89338e-05	positive
480	Cla004763	Cla019166	0.940181	0.000121328	positive
481	Cla004763	Cla019505	0.918492	0.000247965	positive
482	Cla004763	Cla020214	0.963537	3.8447e-05	positive
483	Cla004763	Cla020463	0.952828	7.08367e-05	positive
484	Cla004763	Cla020767	0.913765	0.000280042	negative
485	Cla004763	Cla020829	0.945773	9.75617e-05	negative
486	Cla004763	Cla022170	0.908647	0.000317817	positive
487	Cla004763	Cla022403	0.961286	4.45868e-05	positive
488	Cla004763	Cla023049	0.906946	0.000331119	negative
489	Cla004764	Cla004765	0.913505	0.000281314	positive
490	Cla004764	Cla017392	0.909049	0.000314303	positive
491	Cla004765	Cla004764	0.913505	0.000281314	positive
492	Cla004765	Cla016552	0.90044	0.000383304	negative
493	Cla004765	Cla019258	0.919741	0.000239642	positive
494	Cla004766	Cla000004	0.942257	0.000111345	positive
495	Cla004766	Cla000263	0.914178	0.000277213	positive
496	Cla004766	Cla000264	0.914021	0.000278182	positive
497	Cla004766	Cla003169	0.982889	4.61353e-06	negative
498	Cla004766	Cla004763	0.907853	0.000323539	positive
499	Cla004766	Cla004781	0.909548	0.000311082	positive
500	Cla004766	Cla004782	0.925359	0.000204274	positive
501	Cla004766	Cla006266	0.945401	9.92765e-05	negative
502	Cla004766	Cla008802	0.959803	4.84769e-05	negative
503	Cla004766	Cla009827	0.914457	0.000274683	positive
504	Cla004766	Cla009870	0.912671	0.000286699	positive
505	Cla004766	Cla009937	0.903995	0.000354145	positive
506	Cla004766	Cla010566	0.932228	0.00016373	positive
507	Cla004766	Cla013711	0.921002	0.000231459	positive
508	Cla004766	Cla014904	0.90216	0.000368542	positive
509	Cla004766	Cla019505	0.911479	0.000295604	positive
510	Cla004767	Cla005351	0.909786	0.000309998	negative
511	Cla004768	Cla004777	0.949391	8.34123e-05	positive
512	Cla004768	Cla005753	0.94353	0.000106107	positive
513	Cla004768	Cla006319	0.904711	0.00034825	positive
514	Cla004768	Cla009165	0.90722	0.000329254	positive
515	Cla004768	Cla013918	0.900421	0.0003834	positive
516	Cla004774	Cla014904	0.918771	0.000246805	positive
517	Cla004774	Cla018205	0.900458	0.000383304	positive
518	Cla004774	Cla019681	0.906993	0.000331119	positive
519	Cla004774	Cla020570	0.907417	0.000327588	positive
520	Cla004774	Cla022170	0.912907	0.000284701	positive
521	Cla004776	Cla006264	0.945027	0.000100988	negative
522	Cla004776	Cla007661	0.917241	0.00025758	negative
523	Cla004776	Cla010800	0.913914	0.00027886	negative
524	Cla004776	Cla013521	0.905785	0.000339844	positive
525	Cla004776	Cla017953	0.930295	0.000174263	negative
526	Cla004776	Cla019505	0.900594	0.000382819	positive
527	Cla004776	Cla022972	0.903161	0.000360414	positive
528	Cla004776	Cla023049	0.902613	0.000365897	negative
529	Cla004777	Cla004768	0.949391	8.34123e-05	positive
530	Cla004777	Cla004778	0.928424	0.000184606	positive
531	Cla004777	Cla004779	0.901605	0.000374008	positive
532	Cla004777	Cla004780	0.939746	0.000123597	positive
533	Cla004777	Cla004781	0.927018	0.00019363	positive
534	Cla004778	Cla000265	0.911508	0.000295566	positive
535	Cla004778	Cla000745	0.925748	0.000201311	negative
536	Cla004778	Cla004763	0.962731	4.04388e-05	positive
537	Cla004778	Cla004777	0.928424	0.000184606	positive
538	Cla004778	Cla004779	0.984645	3.43537e-06	positive
539	Cla004778	Cla004780	0.985776	2.84295e-06	positive
540	Cla004778	Cla004781	0.947919	8.87377e-05	positive
541	Cla004778	Cla004782	0.967399	2.84331e-05	positive
542	Cla004778	Cla005465	0.908233	0.000321157	negative
543	Cla004778	Cla006149	0.901108	0.000378627	positive
544	Cla004778	Cla008212	0.927632	0.000189836	positive
545	Cla004778	Cla008440	0.913231	0.000283585	negative
546	Cla004778	Cla008802	0.924715	0.000208673	negative
547	Cla004778	Cla009769	0.929806	0.000176909	positive
548	Cla004778	Cla009827	0.930677	0.000172432	positive
549	Cla004778	Cla010566	0.936616	0.000139972	positive
550	Cla004778	Cla013087	0.953487	6.84638e-05	positive
551	Cla004778	Cla013471	0.95156	7.54503e-05	positive
552	Cla004778	Cla013473	0.913232	0.000283585	positive
553	Cla004778	Cla013902	0.917251	0.00025758	positive
554	Cla004778	Cla015574	0.922308	0.000222797	positive
555	Cla004778	Cla018209	0.92666	0.000195754	positive
556	Cla004778	Cla020214	0.944665	0.000101944	positive
557	Cla004778	Cla020499	0.937436	0.000135919	positive
558	Cla004778	Cla020829	0.950723	7.81614e-05	negative
559	Cla004778	Cla021767	0.921579	0.000227819	negative
560	Cla004778	Cla021807	0.924186	0.000211537	positive
561	Cla004778	Cla022403	0.915416	0.000269407	positive
562	Cla004778	Cla022972	0.927978	0.000187528	positive
563	Cla004778	Cla023049	0.905158	0.000344929	negative
564	Cla004779	Cla000004	0.905029	0.000346242	positive
565	Cla004779	Cla000264	0.909686	0.000310155	positive
566	Cla004779	Cla000265	0.93094	0.000171112	positive
567	Cla004779	Cla003838	0.928631	0.000183059	negative
568	Cla004779	Cla004763	0.958302	5.28241e-05	positive
569	Cla004779	Cla004777	0.901605	0.000374008	positive
570	Cla004779	Cla004778	0.984645	3.43537e-06	positive
571	Cla004779	Cla004780	0.951113	7.7084e-05	positive
572	Cla004779	Cla004781	0.965126	3.38631e-05	positive
573	Cla004779	Cla004782	0.969179	2.46356e-05	positive
574	Cla004779	Cla008212	0.92549	0.000203352	positive
575	Cla004779	Cla008802	0.923386	0.000215808	negative
576	Cla004779	Cla009402	0.919169	0.000243378	positive
577	Cla004779	Cla009769	0.9429	0.000108813	positive
578	Cla004779	Cla009827	0.935087	0.000148037	positive
579	Cla004779	Cla009870	0.909242	0.00031311	positive
580	Cla004779	Cla010013	0.915782	0.000266344	positive
581	Cla004779	Cla010566	0.955323	6.23349e-05	positive
582	Cla004779	Cla012822	0.902544	0.000366219	negative
583	Cla004779	Cla013087	0.946043	9.61923e-05	positive
584	Cla004779	Cla013471	0.958449	5.24038e-05	positive
585	Cla004779	Cla013473	0.902121	0.000368942	positive
586	Cla004779	Cla013902	0.922185	0.000223245	positive
587	Cla004779	Cla015574	0.947778	8.91976e-05	positive
588	Cla004779	Cla015990	0.929881	0.000176675	positive
589	Cla004779	Cla018209	0.907901	0.000323061	positive
590	Cla004779	Cla020214	0.929375	0.000178658	positive
591	Cla004779	Cla020499	0.95783	5.41552e-05	positive
592	Cla004779	Cla020829	0.937916	0.000132827	negative
593	Cla004779	Cla021659	0.917092	0.00025829	negative
594	Cla004779	Cla021660	0.925741	0.000201311	negative
595	Cla004779	Cla021767	0.938545	0.000129095	negative
596	Cla004779	Cla021807	0.930406	0.000173628	positive
597	Cla004779	Cla022403	0.931209	0.000169762	positive
598	Cla004779	Cla022972	0.927566	0.000190048	positive
599	Cla004779	Cla022975	0.904645	0.000348354	positive
600	Cla004780	Cla000745	0.911833	0.000293061	negative
601	Cla004780	Cla004763	0.948104	8.81121e-05	positive
602	Cla004780	Cla004777	0.939746	0.000123597	positive
603	Cla004780	Cla004778	0.985776	2.84295e-06	positive
604	Cla004780	Cla004779	0.951113	7.7084e-05	positive
605	Cla004780	Cla004781	0.922003	0.000224321	positive
606	Cla004780	Cla004782	0.958829	5.15605e-05	positive
607	Cla004780	Cla008212	0.918725	0.000246863	positive
608	Cla004780	Cla008440	0.929747	0.000177054	negative
609	Cla004780	Cla009769	0.922302	0.000222797	positive
610	Cla004780	Cla009827	0.912177	0.000290658	positive
611	Cla004780	Cla010566	0.912531	0.000287813	positive
612	Cla004780	Cla012973	0.902853	0.000363666	positive
613	Cla004780	Cla013087	0.94527	9.97483e-05	positive
614	Cla004780	Cla013471	0.936819	0.000138821	positive
615	Cla004780	Cla015729	0.9295	0.000178172	negative
616	Cla004780	Cla018209	0.94582	9.73507e-05	positive
617	Cla004780	Cla020214	0.957331	5.59713e-05	positive
618	Cla004780	Cla020499	0.911608	0.000294959	positive
619	Cla004780	Cla020829	0.927478	0.000190795	negative
620	Cla004780	Cla021807	0.901466	0.0003755	positive
621	Cla004780	Cla022403	0.901376	0.000376035	positive
622	Cla004781	Cla000004	0.913865	0.0002793	positive
623	Cla004781	Cla000264	0.909484	0.000311212	positive
624	Cla004781	Cla000265	0.931721	0.000167365	positive
625	Cla004781	Cla003169	0.901142	0.000378481	negative
626	Cla004781	Cla003838	0.901762	0.000372492	negative
627	Cla004781	Cla004763	0.972989	1.69175e-05	positive
628	Cla004781	Cla004766	0.909548	0.000311082	positive
629	Cla004781	Cla004777	0.927018	0.00019363	positive
630	Cla004781	Cla004778	0.947919	8.87377e-05	positive
631	Cla004781	Cla004779	0.965126	3.38631e-05	positive
632	Cla004781	Cla004780	0.922003	0.000224321	positive
633	Cla004781	Cla004782	0.956621	5.78592e-05	positive
634	Cla004781	Cla008212	0.918618	0.000246863	positive
635	Cla004781	Cla008802	0.928608	0.000183137	negative
636	Cla004781	Cla009769	0.919152	0.00024341	positive
637	Cla004781	Cla009870	0.962571	4.08426e-05	positive
638	Cla004781	Cla010013	0.942827	0.000108971	positive
639	Cla004781	Cla010566	0.916618	0.00026029	positive
640	Cla004781	Cla012973	0.927252	0.000192359	positive
641	Cla004781	Cla013471	0.935551	0.000145233	positive
642	Cla004781	Cla013711	0.915047	0.000270964	positive
643	Cla004781	Cla013918	0.914702	0.000272844	positive
644	Cla004781	Cla015574	0.978548	8.9135e-06	positive
645	Cla004781	Cla015990	0.909468	0.000311212	positive
646	Cla004781	Cla018297	0.922401	0.000222441	positive
647	Cla004781	Cla019166	0.917968	0.000252333	positive
648	Cla004781	Cla020214	0.940068	0.000121832	positive
649	Cla004781	Cla020463	0.91227	0.000290135	positive
650	Cla004781	Cla020499	0.90179	0.000372492	positive
651	Cla004781	Cla020829	0.902483	0.000366391	negative
652	Cla004781	Cla021659	0.905596	0.000341326	negative
653	Cla004781	Cla021660	0.908474	0.000318565	negative
654	Cla004781	Cla022403	0.944046	0.000104029	positive
655	Cla004782	Cla000004	0.931422	0.000168438	positive
656	Cla004782	Cla000263	0.909917	0.000309286	positive
657	Cla004782	Cla000264	0.92176	0.000226092	positive
658	Cla004782	Cla000265	0.926481	0.00019665	positive
659	Cla004782	Cla000745	0.904725	0.000348218	negative
660	Cla004782	Cla003169	0.922967	0.000218765	negative
661	Cla004782	Cla003838	0.900288	0.000384419	negative
662	Cla004782	Cla004763	0.975215	1.32899e-05	positive
663	Cla004782	Cla004766	0.925359	0.000204274	positive
664	Cla004782	Cla004778	0.967399	2.84331e-05	positive
665	Cla004782	Cla004779	0.969179	2.46356e-05	positive
666	Cla004782	Cla004780	0.958829	5.15605e-05	positive
667	Cla004782	Cla004781	0.956621	5.78592e-05	positive
668	Cla004782	Cla005038	0.938436	0.00012959	positive
669	Cla004782	Cla006149	0.933629	0.000155964	positive
670	Cla004782	Cla006266	0.904489	0.000349268	negative
671	Cla004782	Cla006269	0.917913	0.000252681	positive
672	Cla004782	Cla007816	0.912968	0.00028409	positive
673	Cla004782	Cla008212	0.972812	1.7178e-05	positive
674	Cla004782	Cla008440	0.950479	7.86737e-05	negative
675	Cla004782	Cla008802	0.943155	0.000107368	negative
676	Cla004782	Cla009769	0.956554	5.79994e-05	positive
677	Cla004782	Cla009827	0.969268	2.44274e-05	positive
678	Cla004782	Cla009870	0.915225	0.000270304	positive
679	Cla004782	Cla009937	0.906284	0.000335864	positive
680	Cla004782	Cla010013	0.95015	7.9871e-05	positive
681	Cla004782	Cla010566	0.975728	1.24772e-05	positive
682	Cla004782	Cla012973	0.94899	8.46955e-05	positive
683	Cla004782	Cla013087	0.946934	9.21344e-05	positive
684	Cla004782	Cla013471	0.983021	4.57945e-06	positive
685	Cla004782	Cla013473	0.93746	0.000135882	positive
686	Cla004782	Cla013902	0.925944	0.000200261	positive
687	Cla004782	Cla013918	0.932953	0.000159281	positive
688	Cla004782	Cla015574	0.957421	5.57516e-05	positive
689	Cla004782	Cla015990	0.935709	0.000144505	positive
690	Cla004782	Cla017048	0.93596	0.000143331	positive
691	Cla004782	Cla017515	0.921874	0.000225295	positive
692	Cla004782	Cla018209	0.968849	2.531e-05	positive
693	Cla004782	Cla019166	0.951541	7.54503e-05	positive
694	Cla004782	Cla019505	0.9572	5.62591e-05	positive
695	Cla004782	Cla020214	0.978875	8.54472e-06	positive
696	Cla004782	Cla020499	0.919393	0.000242403	positive
697	Cla004782	Cla020829	0.944897	0.000101384	negative
698	Cla004782	Cla021167	0.910203	0.000307037	negative
699	Cla004782	Cla021660	0.901788	0.000372492	negative
700	Cla004782	Cla021807	0.948453	8.67664e-05	positive
701	Cla004782	Cla022403	0.966205	3.12708e-05	positive
702	Cla004782	Cla022972	0.930076	0.000175813	positive
703	Cla004782	Cla022975	0.922189	0.000223245	positive
704	Cla004782	Cla023049	0.939022	0.000126934	negative
705	Cla004813	Cla003134	0.96068	4.63754e-05	positive
706	Cla004813	Cla003940	0.980158	7.0969e-06	positive
707	Cla004813	Cla004818	0.99943	2.18354e-10	positive
708	Cla004813	Cla004896	0.978498	8.9556e-06	positive
709	Cla004813	Cla009218	0.907574	0.000326131	positive
710	Cla004813	Cla010446	0.996151	6.264e-08	positive
711	Cla004813	Cla010447	0.909465	0.000311212	positive
712	Cla004813	Cla010449	0.977824	9.76252e-06	positive
713	Cla004813	Cla011180	0.97225	1.79424e-05	positive
714	Cla004813	Cla011551	0.956772	5.74926e-05	positive
715	Cla004813	Cla012824	0.960027	4.78555e-05	positive
716	Cla004813	Cla012826	0.955284	6.23349e-05	positive
717	Cla004813	Cla017674	0.916165	0.000263657	positive
718	Cla004813	Cla019900	0.933004	0.000159101	positive
719	Cla004813	Cla019901	0.932059	0.000165032	positive
720	Cla004813	Cla019904	0.933491	0.000156489	positive
721	Cla004813	Cla019905	0.928321	0.000184965	positive
722	Cla004813	Cla021325	0.96228	4.17194e-05	positive
723	Cla004813	Cla021641	0.903489	0.000357692	positive
724	Cla004818	Cla003134	0.967554	2.8091e-05	positive
725	Cla004818	Cla003940	0.973947	1.52564e-05	positive
726	Cla004818	Cla004813	0.99943	2.18354e-10	positive
727	Cla004818	Cla004896	0.975422	1.29051e-05	positive
728	Cla004818	Cla009218	0.920612	0.00023336	positive
729	Cla004818	Cla010446	0.993578	3.30686e-07	positive
730	Cla004818	Cla010447	0.910092	0.000308173	positive
731	Cla004818	Cla010449	0.982221	5.24629e-06	positive
732	Cla004818	Cla011180	0.979284	8.09747e-06	positive
733	Cla004818	Cla011550	0.908985	0.000314825	positive
734	Cla004818	Cla011551	0.951996	7.38491e-05	positive
735	Cla004818	Cla012478	0.903669	0.000356352	positive
736	Cla004818	Cla012824	0.967283	2.86645e-05	positive
737	Cla004818	Cla012826	0.960312	4.71418e-05	positive
738	Cla004818	Cla017674	0.920613	0.00023336	positive
739	Cla004818	Cla019900	0.944264	0.000103453	positive
740	Cla004818	Cla019901	0.943616	0.000105916	positive
741	Cla004818	Cla019904	0.944928	0.000101317	positive
742	Cla004818	Cla019905	0.939945	0.000122421	positive
743	Cla004818	Cla021325	0.957654	5.48409e-05	positive
744	Cla004818	Cla021640	0.913002	0.00028409	positive
745	Cla004818	Cla021641	0.917177	0.000258016	positive
746	Cla004896	Cla003134	0.934317	0.000152415	positive
747	Cla004896	Cla003940	0.95943	4.95571e-05	positive
748	Cla004896	Cla004813	0.978498	8.9556e-06	positive
749	Cla004896	Cla004818	0.975422	1.29051e-05	positive
750	Cla004896	Cla010446	0.987582	1.93844e-06	positive
751	Cla004896	Cla010447	0.951274	7.63879e-05	positive
752	Cla004896	Cla010449	0.963346	3.89621e-05	positive
753	Cla004896	Cla011180	0.931503	0.000168123	positive
754	Cla004896	Cla011551	0.901039	0.000379282	positive
755	Cla004896	Cla012824	0.938684	0.000128491	positive
756	Cla004896	Cla012826	0.955716	6.1299e-05	positive
757	Cla004896	Cla017674	0.944453	0.000102687	positive
758	Cla004896	Cla018466	0.942477	0.000110361	positive
759	Cla004896	Cla019900	0.9006	0.000382819	positive
760	Cla004896	Cla021325	0.944502	0.000102514	positive
761	Cla004904	Cla001346	0.937283	0.000136563	positive
762	Cla004904	Cla021986	0.906379	0.000335248	positive
763	Cla005038	Cla000004	0.920218	0.000235443	positive
764	Cla005038	Cla004763	0.935726	0.000144505	positive
765	Cla005038	Cla004782	0.938436	0.00012959	positive
766	Cla005038	Cla008212	0.928831	0.000182065	positive
767	Cla005038	Cla009827	0.927834	0.000188439	positive
768	Cla005038	Cla009937	0.933012	0.000159101	positive
769	Cla005038	Cla010013	0.918767	0.000246805	positive
770	Cla005038	Cla010566	0.924553	0.000209785	positive
771	Cla005038	Cla011259	0.90456	0.000348794	positive
772	Cla005038	Cla012973	0.978094	9.42496e-06	positive
773	Cla005038	Cla013471	0.942438	0.000110361	positive
774	Cla005038	Cla014904	0.943416	0.000106155	positive
775	Cla005038	Cla017048	0.917876	0.000252926	positive
776	Cla005038	Cla017515	0.915412	0.000269407	positive
777	Cla005038	Cla018205	0.933126	0.000158694	positive
778	Cla005038	Cla018209	0.963305	3.89621e-05	positive
779	Cla005038	Cla019166	0.965652	3.24944e-05	positive
780	Cla005038	Cla019505	0.929081	0.000180372	positive
781	Cla005038	Cla020214	0.954801	6.34658e-05	positive
782	Cla005038	Cla022170	0.908066	0.000321997	positive
783	Cla005038	Cla022403	0.91847	0.000248001	positive
784	Cla005134	Cla008967	0.9203	0.000235443	positive
785	Cla005214	Cla002940	0.977589	1.00585e-05	positive
786	Cla005214	Cla003941	0.987288	2.06885e-06	positive
787	Cla005214	Cla004005	0.95725	5.62591e-05	positive
788	Cla005214	Cla005512	0.932349	0.000163023	positive
789	Cla005214	Cla006233	0.920634	0.00023336	positive
790	Cla005214	Cla006655	0.971721	1.9087e-05	positive
791	Cla005214	Cla010077	0.9941	2.63435e-07	positive
792	Cla005214	Cla011134	0.960996	4.54163e-05	positive
793	Cla005214	Cla013420	0.909216	0.000313115	positive
794	Cla005214	Cla013577	0.93351	0.000156475	positive
795	Cla005214	Cla013578	0.943824	0.00010515	positive
796	Cla005214	Cla015170	0.932065	0.000165032	positive
797	Cla005214	Cla015944	0.914107	0.000277605	positive
798	Cla005214	Cla017451	0.934359	0.000152415	positive
799	Cla005214	Cla018329	0.989488	1.21305e-06	positive
800	Cla005214	Cla018637	0.970951	2.06208e-05	positive
801	Cla005214	Cla019186	0.938552	0.000129095	positive
802	Cla005214	Cla020180	0.902827	0.00036367	positive
803	Cla005249	Cla006123	0.906209	0.000336385	positive
804	Cla005249	Cla005753	0.903346	0.000358714	positive
805	Cla005249	Cla008212	0.914988	0.000270964	positive
806	Cla005249	Cla009769	0.919172	0.000243378	positive
807	Cla005249	Cla010013	0.930155	0.000175188	positive
808	Cla005249	Cla012554	0.925417	0.000203975	positive
809	Cla005249	Cla013471	0.906401	0.00033512	positive
810	Cla005249	Cla013561	0.929107	0.000180372	positive
811	Cla005249	Cla013918	0.914839	0.000271982	positive
812	Cla005249	Cla015774	0.901376	0.000376035	positive
813	Cla005249	Cla017048	0.920051	0.000236865	positive
814	Cla005249	Cla019166	0.919564	0.00024105	positive
815	Cla005249	Cla020214	0.916059	0.000264061	positive
816	Cla005351	Cla004767	0.909786	0.000309998	negative
817	Cla005351	Cla006264	0.920879	0.000232053	positive
818	Cla005351	Cla007661	0.936831	0.000138821	positive
819	Cla005351	Cla014040	0.974508	1.43743e-05	positive
820	Cla005402	Cla001988	0.944941	0.000101317	positive
821	Cla005402	Cla004454	0.980516	6.66155e-06	positive
822	Cla005402	Cla005404	0.991887	6.49279e-07	positive
823	Cla005402	Cla005753	0.950522	7.86737e-05	positive
824	Cla005402	Cla006319	0.92369	0.000214093	positive
825	Cla005402	Cla006426	0.952212	7.30075e-05	positive
826	Cla005402	Cla009165	0.946233	9.53276e-05	positive
827	Cla005402	Cla009779	0.9902	1.06686e-06	positive
828	Cla005402	Cla010310	0.906981	0.000331119	positive
829	Cla005402	Cla010664	0.947297	9.12242e-05	positive
830	Cla005402	Cla011420	0.90459	0.000348576	positive
831	Cla005402	Cla012554	0.939671	0.000123954	positive
832	Cla005402	Cla013918	0.932518	0.000161732	positive
833	Cla005402	Cla015103	0.988695	1.50742e-06	positive
834	Cla005402	Cla015246	0.959903	4.82057e-05	positive
835	Cla005402	Cla015774	0.950453	7.86737e-05	positive
836	Cla005402	Cla015835	0.966524	3.0382e-05	positive
837	Cla005402	Cla015836	0.957857	5.41552e-05	positive
838	Cla005402	Cla017962	0.995569	9.5199e-08	positive
839	Cla005402	Cla020872	0.977472	1.02113e-05	positive
840	Cla005402	Cla021807	0.923	0.000218659	positive
841	Cla005402	Cla022015	0.982126	5.29214e-06	positive
842	Cla005402	Cla022385	0.915082	0.000270964	positive
843	Cla005404	Cla001988	0.928821	0.000182065	positive
844	Cla005404	Cla003938	0.920202	0.000235443	positive
845	Cla005404	Cla004454	0.966495	3.04056e-05	positive
846	Cla005404	Cla005402	0.991887	6.49279e-07	positive
847	Cla005404	Cla005753	0.971358	1.98078e-05	positive
848	Cla005404	Cla006319	0.938474	0.000129413	positive
849	Cla005404	Cla006426	0.940131	0.000121466	positive
850	Cla005404	Cla009165	0.968361	2.63643e-05	positive
851	Cla005404	Cla009779	0.988767	1.4845e-06	positive
852	Cla005404	Cla010310	0.902316	0.000367719	positive
853	Cla005404	Cla010664	0.960541	4.66745e-05	positive
854	Cla005404	Cla012554	0.919187	0.000243378	positive
855	Cla005404	Cla013902	0.914767	0.000272353	positive
856	Cla005404	Cla013918	0.948695	8.59028e-05	positive
857	Cla005404	Cla015103	0.986335	2.54358e-06	positive
858	Cla005404	Cla015246	0.970281	2.21327e-05	positive
859	Cla005404	Cla015774	0.95307	6.98713e-05	positive
860	Cla005404	Cla015835	0.960604	4.65242e-05	positive
861	Cla005404	Cla015836	0.95278	7.08943e-05	positive
862	Cla005404	Cla017962	0.991308	7.84407e-07	positive
863	Cla005404	Cla020872	0.988497	1.58339e-06	positive
864	Cla005404	Cla021807	0.936017	0.000143116	positive
865	Cla005404	Cla022015	0.968072	2.70024e-05	positive
866	Cla005404	Cla022680	0.907339	0.000328147	positive
867	Cla005457	Cla000796	0.985756	2.84295e-06	positive
868	Cla005457	Cla000802	0.980496	6.66155e-06	positive
869	Cla005457	Cla002358	0.986291	2.5563e-06	positive
870	Cla005457	Cla004235	0.978962	8.45151e-06	positive
871	Cla005457	Cla005787	0.983219	4.44924e-06	positive
872	Cla005457	Cla007008	0.996095	6.264e-08	positive
873	Cla005457	Cla010639	0.987423	2.00365e-06	positive
874	Cla005457	Cla011131	0.976251	1.16725e-05	positive
875	Cla005457	Cla011635	0.919211	0.000243378	positive
876	Cla005457	Cla016840	0.984384	3.58585e-06	positive
877	Cla005457	Cla017416	0.988542	1.57449e-06	positive
878	Cla005457	Cla019638	0.986243	2.57188e-06	positive
879	Cla005457	Cla022499	0.909697	0.000310155	positive
880	Cla005464	Cla000796	0.922547	0.000221655	positive
881	Cla005464	Cla000802	0.910635	0.000303286	positive
882	Cla005464	Cla002358	0.925848	0.000200969	positive
883	Cla005464	Cla004235	0.943197	0.00010723	positive
884	Cla005464	Cla007802	0.924471	0.000209874	positive
885	Cla005464	Cla010639	0.913151	0.000283944	positive
886	Cla005464	Cla013205	0.973572	1.5792e-05	positive
887	Cla005464	Cla016840	0.921125	0.000230868	positive
888	Cla005464	Cla017416	0.908474	0.000318565	positive
889	Cla005464	Cla019638	0.908443	0.000318565	positive
890	Cla005465	Cla006123	0.942082	0.000112288	negative
891	Cla005465	Cla003938	0.92245	0.000222215	negative
892	Cla005465	Cla004454	0.902318	0.000367719	negative
893	Cla005465	Cla004778	0.908233	0.000321157	negative
894	Cla005465	Cla006149	0.96297	3.99875e-05	negative
895	Cla005465	Cla006269	0.93497	0.000148687	negative
896	Cla005465	Cla006319	0.914186	0.000277213	negative
897	Cla005465	Cla007816	0.932279	0.000163489	negative
898	Cla005465	Cla007856	0.937817	0.000133385	positive
899	Cla005465	Cla008212	0.929541	0.000178066	negative
900	Cla005465	Cla009122	0.926863	0.000194532	negative
901	Cla005465	Cla009769	0.909083	0.000314017	negative
902	Cla005465	Cla010310	0.955643	6.1476e-05	negative
903	Cla005465	Cla011420	0.949891	8.10395e-05	negative
904	Cla005465	Cla013087	0.917349	0.000256823	negative
905	Cla005465	Cla013471	0.913446	0.000281734	negative
906	Cla005465	Cla013473	0.947621	8.98615e-05	negative
907	Cla005465	Cla013902	0.972279	1.79279e-05	negative
908	Cla005465	Cla013918	0.902815	0.00036367	negative
909	Cla005465	Cla014297	0.932567	0.00016171	negative
910	Cla005465	Cla015835	0.96259	4.08426e-05	negative
911	Cla005465	Cla015836	0.966187	3.12708e-05	negative
912	Cla005465	Cla016032	0.938659	0.000128559	negative
913	Cla005465	Cla016139	0.931564	0.000167976	positive
914	Cla005465	Cla020829	0.913839	0.000279468	positive
915	Cla005465	Cla020872	0.910455	0.000304908	negative
916	Cla005465	Cla021807	0.959429	4.95571e-05	negative
917	Cla005465	Cla022971	0.942583	0.000110036	negative
918	Cla005465	Cla022972	0.939645	0.000124027	negative
919	Cla005465	Cla022975	0.922959	0.000218765	negative
920	Cla005465	Cla023279	0.959155	5.02697e-05	negative
921	Cla005512	Cla003941	0.909382	0.000311834	positive
922	Cla005512	Cla004005	0.93687	0.000138664	positive
923	Cla005512	Cla005214	0.932349	0.000163023	positive
924	Cla005512	Cla006655	0.981745	5.66503e-06	positive
925	Cla005512	Cla009857	0.913598	0.000280989	positive
926	Cla005512	Cla010077	0.913954	0.000278517	positive
927	Cla005512	Cla010447	0.951341	7.6247e-05	positive
928	Cla005512	Cla011256	0.943832	0.00010515	positive
929	Cla005512	Cla012824	0.91983	0.000238936	positive
930	Cla005512	Cla012826	0.943653	0.000105774	positive
931	Cla005512	Cla013420	0.934325	0.000152415	positive
932	Cla005512	Cla013577	0.972536	1.75592e-05	positive
933	Cla005512	Cla013578	0.971949	1.86013e-05	positive
934	Cla005512	Cla015170	0.97267	1.74148e-05	positive
935	Cla005565	Cla016608	0.931567	0.000167976	positive
936	Cla005752	Cla002283	0.95105	7.73071e-05	positive
937	Cla005752	Cla002573	0.954173	6.6444e-05	positive
938	Cla005752	Cla007004	0.951701	7.49418e-05	positive
939	Cla005752	Cla007005	0.96511	3.38631e-05	positive
940	Cla005752	Cla008530	0.909761	0.000310145	positive
941	Cla005752	Cla010884	0.903251	0.000359341	positive
942	Cla005752	Cla010912	0.950353	7.91099e-05	positive
943	Cla005752	Cla011410	0.916102	0.000263928	positive
944	Cla005752	Cla013113	0.961452	4.43292e-05	positive
945	Cla005752	Cla016195	0.906431	0.000334876	positive
946	Cla005752	Cla016421	0.921239	0.000230063	positive
947	Cla005752	Cla018366	0.915133	0.000270849	positive
948	Cla005752	Cla020673	0.972995	1.69175e-05	positive
949	Cla005752	Cla020886	0.960712	4.63274e-05	positive
950	Cla005753	Cla003938	0.91655	0.000260765	positive
951	Cla005753	Cla004768	0.94353	0.000106107	positive
952	Cla005753	Cla005249	0.903346	0.000358714	positive
953	Cla005753	Cla005402	0.950522	7.86737e-05	positive
954	Cla005753	Cla005404	0.971358	1.98078e-05	positive
955	Cla005753	Cla006319	0.941215	0.000116387	positive
956	Cla005753	Cla008212	0.931084	0.000170498	positive
957	Cla005753	Cla009165	0.981162	6.14134e-06	positive
958	Cla005753	Cla009769	0.91353	0.000281304	positive
959	Cla005753	Cla009779	0.950999	7.75031e-05	positive
960	Cla005753	Cla010013	0.953718	6.79886e-05	positive
961	Cla005753	Cla010664	0.97652	1.12485e-05	positive
962	Cla005753	Cla012554	0.910571	0.000303729	positive
963	Cla005753	Cla013473	0.909461	0.000311212	positive
964	Cla005753	Cla013561	0.911664	0.000294571	positive
965	Cla005753	Cla013902	0.920204	0.000235443	positive
966	Cla005753	Cla013918	0.979494	7.92878e-06	positive
967	Cla005753	Cla015103	0.951961	7.38715e-05	positive
968	Cla005753	Cla015246	0.940447	0.000119884	positive
969	Cla005753	Cla015574	0.950516	7.86737e-05	positive
970	Cla005753	Cla015774	0.950725	7.81614e-05	positive
971	Cla005753	Cla015835	0.927042	0.00019363	positive
972	Cla005753	Cla015836	0.919705	0.000239897	positive
973	Cla005753	Cla017962	0.949955	8.08687e-05	positive
974	Cla005753	Cla018297	0.906075	0.000337235	positive
975	Cla005753	Cla019166	0.90627	0.000335884	positive
976	Cla005753	Cla020872	0.968053	2.70024e-05	positive
977	Cla005753	Cla021807	0.952522	7.19615e-05	positive
978	Cla005753	Cla022015	0.932781	0.000160301	positive
979	Cla005787	Cla000796	0.989991	1.07956e-06	positive
980	Cla005787	Cla000802	0.98817	1.7034e-06	positive
981	Cla005787	Cla002358	0.986442	2.48527e-06	positive
982	Cla005787	Cla004235	0.987266	2.06885e-06	positive
983	Cla005787	Cla005457	0.983219	4.44924e-06	positive
984	Cla005787	Cla007008	0.982468	5.02085e-06	positive
985	Cla005787	Cla010639	0.998668	2.72488e-09	positive
986	Cla005787	Cla011131	0.992957	4.32602e-07	positive
987	Cla005787	Cla016840	0.996694	5.15274e-08	positive
988	Cla005787	Cla017416	0.993459	3.4149e-07	positive
989	Cla005787	Cla019638	0.999075	7.17948e-10	positive
990	Cla005787	Cla022499	0.93999	0.000122192	positive
991	Cla005924	Cla009857	0.942028	0.000112568	positive
992	Cla005924	Cla010447	0.947143	9.1533e-05	positive
993	Cla005924	Cla013420	0.942545	0.000110195	positive
994	Cla005924	Cla014849	0.904502	0.000349268	positive
995	Cla005924	Cla015947	0.900473	0.000383304	positive
996	Cla005924	Cla017594	0.927023	0.00019363	positive
997	Cla005924	Cla017674	0.90973	0.000310155	positive
998	Cla005924	Cla018466	0.955567	6.16719e-05	positive
999	Cla005924	Cla020119	0.910316	0.000305889	positive
1000	Cla006149	Cla006123	0.974572	1.43219e-05	positive
1001	Cla006149	Cla004454	0.903859	0.000355005	positive
1002	Cla006149	Cla004778	0.901108	0.000378627	positive
1003	Cla006149	Cla004782	0.933629	0.000155964	positive
1004	Cla006149	Cla005465	0.96297	3.99875e-05	negative
1005	Cla006149	Cla006269	0.991588	7.26432e-07	positive
1006	Cla006149	Cla007816	0.969548	2.36296e-05	positive
1007	Cla006149	Cla007856	0.904917	0.000347005	negative
1008	Cla006149	Cla008212	0.972495	1.75592e-05	positive
1009	Cla006149	Cla009122	0.968949	2.52173e-05	positive
1010	Cla006149	Cla009769	0.962779	4.04388e-05	positive
1011	Cla006149	Cla009827	0.911091	0.00029896	positive
1012	Cla006149	Cla010013	0.928402	0.000184606	positive
1013	Cla006149	Cla010310	0.907806	0.000324009	positive
1014	Cla006149	Cla011420	0.90928	0.000312833	positive
1015	Cla006149	Cla012554	0.954263	6.61602e-05	positive
1016	Cla006149	Cla013087	0.937181	0.000136833	positive
1017	Cla006149	Cla013471	0.968231	2.66411e-05	positive
1018	Cla006149	Cla013473	0.946013	9.62474e-05	positive
1019	Cla006149	Cla013902	0.949144	8.44151e-05	positive
1020	Cla006149	Cla013918	0.937084	0.000137385	positive
1021	Cla006149	Cla014297	0.964254	3.60874e-05	positive
1022	Cla006149	Cla015835	0.950327	7.91099e-05	positive
1023	Cla006149	Cla015836	0.948755	8.57501e-05	positive
1024	Cla006149	Cla016032	0.983338	4.35373e-06	positive
1025	Cla006149	Cla017048	0.924483	0.000209874	positive
1026	Cla006149	Cla018209	0.922209	0.000223245	positive
1027	Cla006149	Cla019166	0.928846	0.000182065	positive
1028	Cla006149	Cla019505	0.916939	0.000259068	positive
1029	Cla006149	Cla020214	0.93577	0.000144435	positive
1030	Cla006149	Cla020829	0.918414	0.0002485	negative
1031	Cla006149	Cla020872	0.914094	0.000277605	positive
1032	Cla006149	Cla021767	0.917098	0.00025829	negative
1033	Cla006149	Cla021807	0.966939	2.92327e-05	positive
1034	Cla006149	Cla022971	0.961388	4.44202e-05	positive
1035	Cla006149	Cla022975	0.957367	5.58947e-05	positive
1036	Cla006149	Cla023049	0.905945	0.000338302	negative
1037	Cla006149	Cla023279	0.958763	5.16779e-05	positive
1038	Cla006233	Cla002940	0.947589	8.98615e-05	positive
1039	Cla006233	Cla003941	0.924421	0.000210256	positive
1040	Cla006233	Cla005214	0.920634	0.00023336	positive
1041	Cla006233	Cla012597	0.95937	4.97389e-05	positive
1042	Cla006233	Cla014129	0.925081	0.000206128	negative
1043	Cla006233	Cla017451	0.957415	5.57516e-05	positive
1044	Cla006233	Cla019186	0.911503	0.000295566	positive
1045	Cla006264	Cla000745	0.917911	0.000252681	positive
1046	Cla006264	Cla004763	0.910222	0.000306964	negative
1047	Cla006264	Cla004776	0.945027	0.000100988	negative
1048	Cla006264	Cla005351	0.920879	0.000232053	positive
1049	Cla006264	Cla007661	0.977006	1.06574e-05	positive
1050	Cla006264	Cla008465	0.906072	0.000337235	negative
1051	Cla006264	Cla008802	0.941253	0.000116387	positive
1052	Cla006264	Cla009129	0.94286	0.000108854	positive
1053	Cla006264	Cla009827	0.922529	0.000221655	negative
1054	Cla006264	Cla010800	0.901487	0.00037537	positive
1055	Cla006264	Cla011477	0.92841	0.000184606	positive
1056	Cla006264	Cla013473	0.933666	0.000155896	negative
1057	Cla006264	Cla013521	0.906511	0.000334117	negative
1058	Cla006264	Cla015505	0.913251	0.000283585	positive
1059	Cla006264	Cla016552	0.944734	0.000101739	positive
1060	Cla006264	Cla017953	0.900789	0.00038155	positive
1061	Cla006264	Cla019505	0.912639	0.000286824	negative
1062	Cla006264	Cla020767	0.940481	0.000119875	positive
1063	Cla006264	Cla020829	0.935307	0.000146821	positive
1064	Cla006264	Cla023049	0.934914	0.000148902	positive
1065	Cla006266	Cla000004	0.934298	0.000152446	negative
1066	Cla006266	Cla000264	0.900446	0.000383304	negative
1067	Cla006266	Cla003169	0.941709	0.000114102	positive
1068	Cla006266	Cla003838	0.952156	7.31768e-05	positive
1069	Cla006266	Cla004763	0.900009	0.000387016	negative
1070	Cla006266	Cla004766	0.945401	9.92765e-05	negative
1071	Cla006266	Cla004782	0.904489	0.000349268	negative
1072	Cla006266	Cla008802	0.948067	8.82423e-05	positive
1073	Cla006266	Cla009827	0.92198	0.000224419	negative
1074	Cla006266	Cla009870	0.905175	0.000344929	negative
1075	Cla006266	Cla010566	0.940231	0.000121201	negative
1076	Cla006266	Cla011477	0.955737	6.1292e-05	positive
1077	Cla006266	Cla013711	0.926704	0.000195564	negative
1078	Cla006266	Cla020261	0.920275	0.000235443	positive
1079	Cla006266	Cla021660	0.929562	0.000178011	positive
1080	Cla006269	Cla006123	0.957128	5.64933e-05	positive
1081	Cla006269	Cla004782	0.917913	0.000252681	positive
1082	Cla006269	Cla005465	0.93497	0.000148687	negative
1083	Cla006269	Cla006149	0.991588	7.26432e-07	positive
1084	Cla006269	Cla007259	0.909881	0.000309478	positive
1085	Cla006269	Cla007816	0.973728	1.55942e-05	positive
1086	Cla006269	Cla008212	0.959031	5.067e-05	positive
1087	Cla006269	Cla009122	0.979554	7.91528e-06	positive
1088	Cla006269	Cla009769	0.961425	4.43549e-05	positive
1089	Cla006269	Cla010013	0.917828	0.000253055	positive
1090	Cla006269	Cla012554	0.960019	4.78555e-05	positive
1091	Cla006269	Cla013087	0.922693	0.000220706	positive
1092	Cla006269	Cla013471	0.954191	6.6444e-05	positive
1093	Cla006269	Cla013473	0.905976	0.000338043	positive
1094	Cla006269	Cla013902	0.917086	0.00025829	positive
1095	Cla006269	Cla013918	0.912992	0.00028409	positive
1096	Cla006269	Cla014297	0.966115	3.13435e-05	positive
1097	Cla006269	Cla015835	0.929759	0.000177054	positive
1098	Cla006269	Cla015836	0.926973	0.000193691	positive
1099	Cla006269	Cla016032	0.984753	3.41775e-06	positive
1100	Cla006269	Cla017048	0.92402	0.000212396	positive
1101	Cla006269	Cla018209	0.92049	0.000234047	positive
1102	Cla006269	Cla019166	0.918663	0.000246863	positive
1103	Cla006269	Cla019505	0.90943	0.000311455	positive
1104	Cla006269	Cla020214	0.928359	0.000184739	positive
1105	Cla006269	Cla021807	0.946911	9.21344e-05	positive
1106	Cla006269	Cla022971	0.952583	7.17152e-05	positive
1107	Cla006269	Cla022975	0.949909	8.10395e-05	positive
1108	Cla006269	Cla023279	0.944763	0.000101739	positive
1109	Cla006319	Cla004768	0.904711	0.00034825	positive
1110	Cla006319	Cla005402	0.92369	0.000214093	positive
1111	Cla006319	Cla005404	0.938474	0.000129413	positive
1112	Cla006319	Cla005465	0.914186	0.000277213	negative
1113	Cla006319	Cla005753	0.941215	0.000116387	positive
1114	Cla006319	Cla008212	0.918698	0.000246863	positive
1115	Cla006319	Cla009165	0.937094	0.000137385	positive
1116	Cla006319	Cla009779	0.911852	0.000293007	positive
1117	Cla006319	Cla010664	0.910345	0.000305671	positive
1118	Cla006319	Cla013902	0.915366	0.00026981	positive
1119	Cla006319	Cla013918	0.926794	0.000194931	positive
1120	Cla006319	Cla015246	0.901488	0.00037537	positive
1121	Cla006319	Cla015835	0.927093	0.000193382	positive
1122	Cla006319	Cla015836	0.923859	0.000212788	positive
1123	Cla006319	Cla016139	0.90134	0.000376281	negative
1124	Cla006319	Cla017048	0.92993	0.00017664	positive
1125	Cla006319	Cla017962	0.910934	0.000300501	positive
1126	Cla006319	Cla020872	0.955651	6.1476e-05	positive
1127	Cla006319	Cla021807	0.936569	0.000139972	positive
1128	Cla006320	Cla014210	0.910006	0.00030915	positive
1129	Cla006366	Cla003134	0.900514	0.000383102	positive
1130	Cla006366	Cla004116	0.919241	0.000243378	positive
1131	Cla006366	Cla011923	0.9366	0.000139972	positive
1132	Cla006366	Cla017674	0.906806	0.000331817	positive
1133	Cla006366	Cla022650	0.902959	0.000362496	positive
1134	Cla006426	Cla001988	0.996092	6.264e-08	positive
1135	Cla006426	Cla004454	0.921194	0.000230404	positive
1136	Cla006426	Cla005402	0.952212	7.30075e-05	positive
1137	Cla006426	Cla005404	0.940131	0.000121466	positive
1138	Cla006426	Cla009779	0.979221	8.15158e-06	positive
1139	Cla006426	Cla010664	0.928379	0.00018468	positive
1140	Cla006426	Cla013761	0.902169	0.000368542	positive
1141	Cla006426	Cla015103	0.96889	2.531e-05	positive
1142	Cla006426	Cla015774	0.967263	2.86645e-05	positive
1143	Cla006426	Cla015786	0.97392	1.52564e-05	positive
1144	Cla006426	Cla017962	0.953778	6.78783e-05	positive
1145	Cla006426	Cla018017	0.943525	0.000106107	positive
1146	Cla006426	Cla020872	0.924132	0.000211808	positive
1147	Cla006426	Cla022015	0.986632	2.36824e-06	positive
1148	Cla006604	Cla022735	0.977123	1.06574e-05	negative
1149	Cla006604	Cla020496	0.923883	0.000212788	positive
1150	Cla006655	Cla002940	0.906328	0.000335783	positive
1151	Cla006655	Cla003941	0.940182	0.000121328	positive
1152	Cla006655	Cla004005	0.960243	4.73071e-05	positive
1153	Cla006655	Cla005214	0.971721	1.9087e-05	positive
1154	Cla006655	Cla005512	0.981745	5.66503e-06	positive
1155	Cla006655	Cla009857	0.924871	0.000207247	positive
1156	Cla006655	Cla010077	0.960389	4.69244e-05	positive
1157	Cla006655	Cla010447	0.939197	0.000125781	positive
1158	Cla006655	Cla011256	0.951146	7.70651e-05	positive
1159	Cla006655	Cla012824	0.904357	0.000350973	positive
1160	Cla006655	Cla012826	0.931062	0.000170541	positive
1161	Cla006655	Cla013420	0.948115	8.81121e-05	positive
1162	Cla006655	Cla013577	0.973579	1.5792e-05	positive
1163	Cla006655	Cla013578	0.97562	1.25956e-05	positive
1164	Cla006655	Cla015170	0.977057	1.06574e-05	positive
1165	Cla006655	Cla015944	0.936635	0.000139972	positive
1166	Cla006655	Cla017674	0.913125	0.000283944	positive
1167	Cla006655	Cla018329	0.944728	0.000101739	positive
1168	Cla006655	Cla018637	0.944746	0.000101739	positive
1169	Cla007004	Cla002573	0.904684	0.000348301	positive
1170	Cla007004	Cla005752	0.951701	7.49418e-05	positive
1171	Cla007004	Cla007005	0.91322	0.000283585	positive
1172	Cla007004	Cla013113	0.913059	0.00028409	positive
1173	Cla007004	Cla016195	0.914129	0.000277605	positive
1174	Cla007004	Cla020673	0.909685	0.000310155	positive
1175	Cla007004	Cla020886	0.900624	0.000382819	positive
1176	Cla007004	Cla021408	0.902481	0.000366391	positive
1177	Cla007005	Cla002283	0.949372	8.34177e-05	positive
1178	Cla007005	Cla002573	0.930591	0.000172731	positive
1179	Cla007005	Cla005752	0.96511	3.38631e-05	positive
1180	Cla007005	Cla007004	0.91322	0.000283585	positive
1181	Cla007005	Cla008530	0.938922	0.000127486	positive
1182	Cla007005	Cla010884	0.952146	7.31768e-05	positive
1183	Cla007005	Cla010912	0.979448	7.96116e-06	positive
1184	Cla007005	Cla011410	0.944284	0.000103439	positive
1185	Cla007005	Cla013113	0.962873	4.03103e-05	positive
1186	Cla007005	Cla015101	0.912257	0.000290138	positive
1187	Cla007005	Cla015166	0.922864	0.000219209	positive
1188	Cla007005	Cla016421	0.926316	0.000197913	positive
1189	Cla007005	Cla020180	0.916481	0.000260765	positive
1190	Cla007005	Cla020532	0.926408	0.000197252	positive
1191	Cla007005	Cla020673	0.980826	6.45358e-06	positive
1192	Cla007005	Cla020886	0.932986	0.000159118	positive
1193	Cla007005	Cla021445	0.90914	0.000313718	positive
1194	Cla007008	Cla000796	0.985616	2.93331e-06	positive
1195	Cla007008	Cla000802	0.977137	1.06574e-05	positive
1196	Cla007008	Cla002358	0.990593	9.67322e-07	positive
1197	Cla007008	Cla004235	0.97166	1.91318e-05	positive
1198	Cla007008	Cla005457	0.996095	6.264e-08	positive
1199	Cla007008	Cla005787	0.982468	5.02085e-06	positive
1200	Cla007008	Cla010639	0.984838	3.38323e-06	positive
1201	Cla007008	Cla011131	0.980904	6.38313e-06	positive
1202	Cla007008	Cla011635	0.936284	0.000142177	positive
1203	Cla007008	Cla016840	0.981069	6.19916e-06	positive
1204	Cla007008	Cla017416	0.99014	1.06686e-06	positive
1205	Cla007008	Cla019638	0.984628	3.43537e-06	positive
1206	Cla007008	Cla022499	0.909096	0.000314017	positive
1207	Cla007070	Cla012809	0.904959	0.000346861	positive
1208	Cla007136	Cla002328	0.942279	0.000111307	positive
1209	Cla007136	Cla008235	0.903917	0.000354575	positive
1210	Cla007136	Cla009769	0.910903	0.000300732	negative
1211	Cla007136	Cla011376	0.923431	0.000215497	positive
1212	Cla007136	Cla012822	0.917104	0.00025829	positive
1213	Cla007136	Cla012823	0.909932	0.000309286	positive
1214	Cla007136	Cla016195	0.928695	0.000182871	positive
1215	Cla007136	Cla019896	0.904641	0.000348354	positive
1216	Cla007136	Cla021767	0.964308	3.60874e-05	positive
1217	Cla007136	Cla021919	0.922199	0.000223245	positive
1218	Cla007136	Cla022477	0.922431	0.000222261	positive
1219	Cla007259	Cla006269	0.909881	0.000309478	positive
1220	Cla007259	Cla007816	0.912875	0.00028493	positive
1221	Cla007259	Cla014297	0.917379	0.000256749	positive
1222	Cla007259	Cla016032	0.940881	0.000117789	positive
1223	Cla007383	Cla002283	0.94801	8.83772e-05	positive
1224	Cla007383	Cla008530	0.922629	0.000221179	positive
1225	Cla007383	Cla010884	0.953593	6.81768e-05	positive
1226	Cla007383	Cla013113	0.945032	0.000100988	positive
1227	Cla007383	Cla015009	0.931281	0.000169644	positive
1228	Cla007383	Cla018366	0.90795	0.000322739	positive
1229	Cla007383	Cla020673	0.919686	0.000239963	positive
1230	Cla007383	Cla020886	0.933508	0.000156475	positive
1231	Cla007564	Cla007286	0.984232	3.67837e-06	positive
1232	Cla007564	Cla022883	0.909574	0.000311	positive
1233	Cla007564	Cla000263	0.918215	0.00025004	positive
1234	Cla007564	Cla000264	0.929606	0.000177733	positive
1235	Cla007564	Cla000265	0.920299	0.000235443	positive
1236	Cla007564	Cla009937	0.954993	6.29522e-05	positive
1237	Cla007564	Cla010898	0.947437	9.05237e-05	positive
1238	Cla007564	Cla011259	0.928053	0.000187072	positive
1239	Cla007564	Cla011551	0.909586	0.000311	positive
1240	Cla007564	Cla014498	0.939102	0.000126413	positive
1241	Cla007564	Cla014927	0.974311	1.47463e-05	positive
1242	Cla007564	Cla016098	0.970208	2.22786e-05	positive
1243	Cla007564	Cla019681	0.929796	0.000176909	positive
1244	Cla007564	Cla022170	0.955103	6.25577e-05	positive
1245	Cla007564	Cla023271	0.920479	0.000234047	positive
1246	Cla007661	Cla004776	0.917241	0.00025758	negative
1247	Cla007661	Cla005351	0.936831	0.000138821	positive
1248	Cla007661	Cla006264	0.977006	1.06574e-05	positive
1249	Cla007661	Cla009129	0.967199	2.86893e-05	positive
1250	Cla007661	Cla009827	0.908762	0.000316788	negative
1251	Cla007661	Cla011349	0.906545	0.000334004	positive
1252	Cla007661	Cla011477	0.906792	0.000331817	positive
1253	Cla007661	Cla014040	0.908463	0.000318565	positive
1254	Cla007661	Cla020261	0.921303	0.000229822	positive
1255	Cla007661	Cla020767	0.926727	0.000195478	positive
1256	Cla007661	Cla020829	0.940699	0.000118683	positive
1257	Cla007661	Cla023049	0.902899	0.000363171	positive
1258	Cla007801	Cla015489	0.900057	0.000386669	negative
1259	Cla007802	Cla005464	0.924471	0.000209874	positive
1260	Cla007803	Cla003133	0.925589	0.000202615	positive
1261	Cla007803	Cla009350	0.920332	0.000235443	positive
1262	Cla007803	Cla012211	0.974129	1.51096e-05	positive
1263	Cla007803	Cla013521	0.909499	0.000311212	negative
1264	Cla007803	Cla015729	0.916387	0.000261274	positive
1265	Cla007803	Cla018075	0.914787	0.000272292	positive
1266	Cla007803	Cla018625	0.944929	0.000101317	positive
1267	Cla007803	Cla019238	0.943218	0.000107202	positive
1268	Cla007803	Cla023049	0.907548	0.000326145	positive
1269	Cla007816	Cla006123	0.930652	0.000172432	positive
1270	Cla007816	Cla004782	0.912968	0.00028409	positive
1271	Cla007816	Cla005465	0.932279	0.000163489	negative
1272	Cla007816	Cla006149	0.969548	2.36296e-05	positive
1273	Cla007816	Cla006269	0.973728	1.55942e-05	positive
1274	Cla007816	Cla007259	0.912875	0.00028493	positive
1275	Cla007816	Cla008212	0.944509	0.000102514	positive
1276	Cla007816	Cla008440	0.904493	0.000349268	negative
1277	Cla007816	Cla009122	0.934633	0.00015057	positive
1278	Cla007816	Cla009769	0.912038	0.000291769	positive
1279	Cla007816	Cla009827	0.930482	0.000173192	positive
1280	Cla007816	Cla010566	0.903578	0.000356941	positive
1281	Cla007816	Cla012554	0.908527	0.000318319	positive
1282	Cla007816	Cla013087	0.927399	0.000191463	positive
1283	Cla007816	Cla013471	0.933808	0.000155025	positive
1284	Cla007816	Cla013473	0.910774	0.00030191	positive
1285	Cla007816	Cla013902	0.902566	0.000366219	positive
1286	Cla007816	Cla014297	0.968865	2.531e-05	positive
1287	Cla007816	Cla016032	0.967985	2.71498e-05	positive
1288	Cla007816	Cla017048	0.921034	0.000231258	positive
1289	Cla007816	Cla017515	0.94273	0.000109191	positive
1290	Cla007816	Cla018209	0.923374	0.000215808	positive
1291	Cla007816	Cla019505	0.95155	7.54503e-05	positive
1292	Cla007816	Cla020214	0.906698	0.000332408	positive
1293	Cla007816	Cla020829	0.916733	0.000260215	negative
1294	Cla007816	Cla021167	0.906955	0.000331119	negative
1295	Cla007816	Cla021807	0.915267	0.000270193	positive
1296	Cla007816	Cla022971	0.955309	6.23349e-05	positive
1297	Cla007816	Cla022975	0.961769	4.33085e-05	positive
1298	Cla007816	Cla023049	0.922864	0.000219209	negative
1299	Cla007816	Cla023279	0.922539	0.000221655	positive
1300	Cla007856	Cla005465	0.937817	0.000133385	positive
1301	Cla007856	Cla006149	0.904917	0.000347005	negative
1302	Cla007856	Cla009122	0.905772	0.000339844	negative
1303	Cla007856	Cla010310	0.923891	0.000212788	negative
1304	Cla007856	Cla011420	0.986122	2.64222e-06	negative
1305	Cla007856	Cla015835	0.92639	0.000197286	negative
1306	Cla007856	Cla015836	0.927828	0.000188439	negative
1307	Cla007856	Cla021767	0.90426	0.000351635	positive
1308	Cla007856	Cla023279	0.91779	0.000253132	negative
1309	Cla008131	Cla002659	0.930543	0.000172892	positive
1310	Cla008131	Cla010310	0.908156	0.000321502	positive
1311	Cla008131	Cla010448	0.952904	7.05036e-05	positive
1312	Cla008212	Cla006123	0.946215	9.53327e-05	positive
1313	Cla008212	Cla004763	0.936212	0.000142177	positive
1314	Cla008212	Cla004778	0.927632	0.000189836	positive
1315	Cla008212	Cla004779	0.92549	0.000203352	positive
1316	Cla008212	Cla004780	0.918725	0.000246863	positive
1317	Cla008212	Cla004781	0.918618	0.000246863	positive
1318	Cla008212	Cla004782	0.972812	1.7178e-05	positive
1319	Cla008212	Cla005038	0.928831	0.000182065	positive
1320	Cla008212	Cla005249	0.914988	0.000270964	positive
1321	Cla008212	Cla005465	0.929541	0.000178066	negative
1322	Cla008212	Cla005753	0.931084	0.000170498	positive
1323	Cla008212	Cla006149	0.972495	1.75592e-05	positive
1324	Cla008212	Cla006269	0.959031	5.067e-05	positive
1325	Cla008212	Cla006319	0.918698	0.000246863	positive
1326	Cla008212	Cla007816	0.944509	0.000102514	positive
1327	Cla008212	Cla008440	0.914476	0.000274683	negative
1328	Cla008212	Cla009769	0.971546	1.93623e-05	positive
1329	Cla008212	Cla009827	0.933887	0.000154447	positive
1330	Cla008212	Cla010013	0.977864	9.76093e-06	positive
1331	Cla008212	Cla010566	0.927679	0.000189508	positive
1332	Cla008212	Cla010664	0.948562	8.64164e-05	positive
1333	Cla008212	Cla012554	0.950514	7.86737e-05	positive
1334	Cla008212	Cla012973	0.914755	0.000272353	positive
1335	Cla008212	Cla013087	0.918618	0.000246863	positive
1336	Cla008212	Cla013471	0.987458	1.99865e-06	positive
1337	Cla008212	Cla013473	0.964294	3.60874e-05	positive
1338	Cla008212	Cla013902	0.94667	9.34182e-05	positive
1339	Cla008212	Cla013918	0.978397	9.08044e-06	positive
1340	Cla008212	Cla015574	0.95085	7.81614e-05	positive
1341	Cla008212	Cla015774	0.915966	0.000264527	positive
1342	Cla008212	Cla015835	0.921323	0.000229749	positive
1343	Cla008212	Cla015836	0.917046	0.000258375	positive
1344	Cla008212	Cla015990	0.923649	0.000214228	positive
1345	Cla008212	Cla016032	0.933902	0.000154447	positive
1346	Cla008212	Cla017048	0.970895	2.07014e-05	positive
1347	Cla008212	Cla018209	0.949113	8.44968e-05	positive
1348	Cla008212	Cla019166	0.978221	9.25134e-06	positive
1349	Cla008212	Cla019505	0.959706	4.87227e-05	positive
1350	Cla008212	Cla020214	0.976545	1.12467e-05	positive
1351	Cla008212	Cla020829	0.945512	9.89093e-05	negative
1352	Cla008212	Cla020872	0.929717	0.000177088	positive
1353	Cla008212	Cla021807	0.976181	1.17624e-05	positive
1354	Cla008212	Cla022403	0.927579	0.000190048	positive
1355	Cla008212	Cla022972	0.912237	0.000290228	positive
1356	Cla008212	Cla022975	0.916663	0.00026025	positive
1357	Cla008212	Cla023049	0.923084	0.000218207	negative
1358	Cla008212	Cla023279	0.902373	0.000367414	positive
1359	Cla008235	Cla007136	0.903917	0.000354575	positive
1360	Cla008235	Cla010196	0.901257	0.000377143	positive
1361	Cla008235	Cla011410	0.935367	0.000146438	positive
1362	Cla008440	Cla003133	0.941591	0.000114683	positive
1363	Cla008440	Cla004763	0.915518	0.000268595	negative
1364	Cla008440	Cla004778	0.913231	0.000283585	negative
1365	Cla008440	Cla004780	0.929747	0.000177054	negative
1366	Cla008440	Cla004782	0.950479	7.86737e-05	negative
1367	Cla008440	Cla007816	0.904493	0.000349268	negative
1368	Cla008440	Cla008212	0.914476	0.000274683	negative
1369	Cla008440	Cla009827	0.934224	0.000152967	negative
1370	Cla008440	Cla009985	0.909989	0.000309202	positive
1371	Cla008440	Cla010566	0.925573	0.000202626	negative
1372	Cla008440	Cla012211	0.924526	0.000209874	positive
1373	Cla008440	Cla012973	0.906814	0.000331817	negative
1374	Cla008440	Cla013087	0.947216	9.14038e-05	negative
1375	Cla008440	Cla013471	0.918109	0.000250976	negative
1376	Cla008440	Cla015729	0.925126	0.000205979	positive
1377	Cla008440	Cla015990	0.927326	0.000191902	negative
1378	Cla008440	Cla017048	0.927679	0.000189508	negative
1379	Cla008440	Cla017515	0.932269	0.000163489	negative
1380	Cla008440	Cla018209	0.961076	4.51474e-05	negative
1381	Cla008440	Cla019505	0.943042	0.000107879	negative
1382	Cla008440	Cla020214	0.929031	0.000180418	negative
1383	Cla008440	Cla020499	0.923874	0.000212788	negative
1384	Cla008440	Cla021167	0.969916	2.28598e-05	positive
1385	Cla008440	Cla022403	0.961908	4.29738e-05	negative
1386	Cla008440	Cla023049	0.953312	6.89338e-05	positive
1387	Cla008440	Cla023274	0.906713	0.000332374	positive
1388	Cla008465	Cla003838	0.913235	0.000283585	negative
1389	Cla008465	Cla004550	0.905458	0.000342486	negative
1390	Cla008465	Cla006264	0.906072	0.000337235	negative
1391	Cla008465	Cla009129	0.93582	0.00014428	negative
1392	Cla008465	Cla011477	0.952338	7.23677e-05	negative
1393	Cla008465	Cla012668	0.950797	7.81614e-05	negative
1394	Cla008465	Cla013473	0.915465	0.000269084	positive
1395	Cla008465	Cla013560	0.941871	0.000113376	negative
1396	Cla008465	Cla015505	0.914049	0.000277992	negative
1397	Cla008520	Cla016139	0.902051	0.00036961	positive
1398	Cla008530	Cla002283	0.979608	7.87176e-06	positive
1399	Cla008530	Cla005752	0.909761	0.000310145	positive
1400	Cla008530	Cla007005	0.938922	0.000127486	positive
1401	Cla008530	Cla007383	0.922629	0.000221179	positive
1402	Cla008530	Cla010884	0.965684	3.2458e-05	positive
1403	Cla008530	Cla010912	0.97012	2.23994e-05	positive
1404	Cla008530	Cla011410	0.91572	0.000266781	positive
1405	Cla008530	Cla013113	0.958739	5.16896e-05	positive
1406	Cla008530	Cla015101	0.941038	0.00011721	positive
1407	Cla008530	Cla015166	0.965496	3.29108e-05	positive
1408	Cla008530	Cla016421	0.951559	7.54503e-05	positive
1409	Cla008530	Cla016546	0.979198	8.15158e-06	positive
1410	Cla008530	Cla020532	0.96714	2.87739e-05	positive
1411	Cla008530	Cla020673	0.922686	0.000220706	positive
1412	Cla008530	Cla020886	0.919312	0.000243059	positive
1413	Cla008530	Cla021445	0.924594	0.000209499	positive
1414	Cla008563	Cla002940	0.922529	0.000221655	positive
1415	Cla008563	Cla003941	0.910483	0.000304718	positive
1416	Cla008563	Cla010077	0.919212	0.000243378	positive
1417	Cla008563	Cla011134	0.9433	0.000106727	positive
1418	Cla008563	Cla018329	0.9373	0.000136563	positive
1419	Cla008563	Cla019186	0.929504	0.000178172	positive
1420	Cla008706	Cla017272	0.913007	0.00028409	positive
1421	Cla008802	Cla000004	0.930812	0.00017178	negative
1422	Cla008802	Cla000263	0.918639	0.000246863	negative
1423	Cla008802	Cla000264	0.929059	0.000180418	negative
1424	Cla008802	Cla000265	0.935621	0.000144924	negative
1425	Cla008802	Cla003169	0.921262	0.000230063	positive
1426	Cla008802	Cla003838	0.903739	0.000355708	positive
1427	Cla008802	Cla004763	0.957213	5.62591e-05	negative
1428	Cla008802	Cla004766	0.959803	4.84769e-05	negative
1429	Cla008802	Cla004778	0.924715	0.000208673	negative
1430	Cla008802	Cla004779	0.923386	0.000215808	negative
1431	Cla008802	Cla004781	0.928608	0.000183137	negative
1432	Cla008802	Cla004782	0.943155	0.000107368	negative
1433	Cla008802	Cla006264	0.941253	0.000116387	positive
1434	Cla008802	Cla006266	0.948067	8.82423e-05	positive
1435	Cla008802	Cla009827	0.943525	0.000106107	negative
1436	Cla008802	Cla009870	0.929666	0.000177286	negative
1437	Cla008802	Cla009937	0.928005	0.000187403	negative
1438	Cla008802	Cla010566	0.949044	8.46292e-05	negative
1439	Cla008802	Cla010898	0.905211	0.000344722	negative
1440	Cla008802	Cla011477	0.922901	0.000219115	positive
1441	Cla008802	Cla013473	0.906491	0.000334224	negative
1442	Cla008802	Cla015505	0.908783	0.000316788	positive
1443	Cla008802	Cla015574	0.902827	0.00036367	negative
1444	Cla008802	Cla016552	0.906116	0.000336969	positive
1445	Cla008802	Cla019505	0.907952	0.000322739	negative
1446	Cla008802	Cla020463	0.923921	0.000212788	negative
1447	Cla008802	Cla020767	0.930341	0.000173964	positive
1448	Cla008802	Cla020829	0.906041	0.000337319	positive
1449	Cla008802	Cla021572	0.91369	0.0002805	negative
1450	Cla008802	Cla022403	0.910375	0.000305624	negative
1451	Cla008967	Cla005134	0.9203	0.000235443	positive
1452	Cla008967	Cla010724	0.924233	0.000211298	positive
1453	Cla009122	Cla006123	0.944859	0.000101431	positive
1454	Cla009122	Cla004454	0.917822	0.000253055	positive
1455	Cla009122	Cla005465	0.926863	0.000194532	negative
1456	Cla009122	Cla006149	0.968949	2.52173e-05	positive
1457	Cla009122	Cla006269	0.979554	7.91528e-06	positive
1458	Cla009122	Cla007816	0.934633	0.00015057	positive
1459	Cla009122	Cla007856	0.905772	0.000339844	negative
1460	Cla009122	Cla009769	0.921133	0.000230868	positive
1461	Cla009122	Cla010310	0.909697	0.000310155	positive
1462	Cla009122	Cla011420	0.922054	0.000223913	positive
1463	Cla009122	Cla012554	0.940834	0.000118023	positive
1464	Cla009122	Cla014297	0.961819	4.32741e-05	positive
1465	Cla009122	Cla015835	0.942448	0.000110361	positive
1466	Cla009122	Cla015836	0.941317	0.000116089	positive
1467	Cla009122	Cla016032	0.976558	1.12467e-05	positive
1468	Cla009122	Cla021807	0.916103	0.000263928	positive
1469	Cla009122	Cla022971	0.950793	7.81614e-05	positive
1470	Cla009122	Cla022975	0.920889	0.000232053	positive
1471	Cla009122	Cla023279	0.953965	6.69528e-05	positive
1472	Cla009129	Cla003838	0.92492	0.000207088	positive
1473	Cla009129	Cla004763	0.900995	0.000379745	negative
1474	Cla009129	Cla006264	0.94286	0.000108854	positive
1475	Cla009129	Cla007661	0.967199	2.86893e-05	positive
1476	Cla009129	Cla008465	0.93582	0.00014428	negative
1477	Cla009129	Cla010321	0.922224	0.000223245	positive
1478	Cla009129	Cla011349	0.946914	9.21344e-05	positive
1479	Cla009129	Cla011477	0.923945	0.000212788	positive
1480	Cla009129	Cla013560	0.941905	0.000113376	positive
1481	Cla009129	Cla015505	0.900286	0.000384419	positive
1482	Cla009129	Cla020261	0.924476	0.000209874	positive
1483	Cla009129	Cla020767	0.900604	0.000382819	positive
1484	Cla009129	Cla020829	0.958597	5.18751e-05	positive
1485	Cla009162	Cla015944	0.903685	0.000356301	positive
1486	Cla009165	Cla003938	0.952947	7.04103e-05	positive
1487	Cla009165	Cla004768	0.90722	0.000329254	positive
1488	Cla009165	Cla005402	0.946233	9.53276e-05	positive
1489	Cla009165	Cla005404	0.968361	2.63643e-05	positive
1490	Cla009165	Cla005753	0.981162	6.14134e-06	positive
1491	Cla009165	Cla006319	0.937094	0.000137385	positive
1492	Cla009165	Cla009779	0.930521	0.000172957	positive
1493	Cla009165	Cla010013	0.905658	0.000340732	positive
1494	Cla009165	Cla010076	0.950532	7.86737e-05	positive
1495	Cla009165	Cla010310	0.907014	0.000331119	positive
1496	Cla009165	Cla010664	0.938242	0.000130922	positive
1497	Cla009165	Cla013902	0.93151	0.000168123	positive
1498	Cla009165	Cla013918	0.948519	8.65737e-05	positive
1499	Cla009165	Cla015103	0.947596	8.98615e-05	positive
1500	Cla009165	Cla015246	0.974903	1.38051e-05	positive
1501	Cla009165	Cla015574	0.926185	0.000198994	positive
1502	Cla009165	Cla015835	0.935366	0.000146438	positive
1503	Cla009165	Cla015836	0.932784	0.000160301	positive
1504	Cla009165	Cla017962	0.9535	6.84638e-05	positive
1505	Cla009165	Cla020872	0.954131	6.65714e-05	positive
1506	Cla009165	Cla021807	0.944134	0.00010377	positive
1507	Cla009218	Cla003134	0.974023	1.52332e-05	positive
1508	Cla009218	Cla004813	0.907574	0.000326131	positive
1509	Cla009218	Cla004818	0.920612	0.00023336	positive
1510	Cla009218	Cla010449	0.944883	0.000101384	positive
1511	Cla009218	Cla011180	0.977646	1.00328e-05	positive
1512	Cla009218	Cla011256	0.942517	0.000110278	positive
1513	Cla009218	Cla011550	0.985071	3.27919e-06	positive
1514	Cla009218	Cla012478	0.989721	1.15244e-06	positive
1515	Cla009218	Cla012824	0.965166	3.38221e-05	positive
1516	Cla009218	Cla012826	0.934148	0.000153375	positive
1517	Cla009218	Cla015170	0.904262	0.000351635	positive
1518	Cla009218	Cla019104	0.981298	6.01607e-06	positive
1519	Cla009218	Cla019900	0.991162	8.08559e-07	positive
1520	Cla009218	Cla019901	0.995684	9.04922e-08	positive
1521	Cla009218	Cla019904	0.995602	9.48664e-08	positive
1522	Cla009218	Cla019905	0.991519	7.39017e-07	positive
1523	Cla009218	Cla021640	0.997462	1.97513e-08	positive
1524	Cla009218	Cla021641	0.996472	5.91009e-08	positive
1525	Cla009350	Cla007803	0.920332	0.000235443	positive
1526	Cla009350	Cla012211	0.956799	5.74926e-05	positive
1527	Cla009402	Cla003838	0.90416	0.000352624	negative
1528	Cla009402	Cla004779	0.919169	0.000243378	positive
1529	Cla009402	Cla009827	0.911448	0.000295841	positive
1530	Cla009402	Cla010566	0.934089	0.000153598	positive
1531	Cla009402	Cla010898	0.914545	0.000274466	positive
1532	Cla009402	Cla012351	0.935741	0.000144505	negative
1533	Cla009402	Cla016404	0.944221	0.000103576	positive
1534	Cla009402	Cla021659	0.93182	0.000166867	negative
1535	Cla009402	Cla021660	0.918156	0.000250584	negative
1536	Cla009402	Cla022975	0.920675	0.00023336	positive
1537	Cla009769	Cla006123	0.942757	0.000109124	positive
1538	Cla009769	Cla004763	0.908687	0.000317454	positive
1539	Cla009769	Cla004778	0.929806	0.000176909	positive
1540	Cla009769	Cla004779	0.9429	0.000108813	positive
1541	Cla009769	Cla004780	0.922302	0.000222797	positive
1542	Cla009769	Cla004781	0.919152	0.00024341	positive
1543	Cla009769	Cla004782	0.956554	5.79994e-05	positive
1544	Cla009769	Cla005249	0.919172	0.000243378	positive
1545	Cla009769	Cla005465	0.909083	0.000314017	negative
1546	Cla009769	Cla005753	0.91353	0.000281304	positive
1547	Cla009769	Cla006149	0.962779	4.04388e-05	positive
1548	Cla009769	Cla006269	0.961425	4.43549e-05	positive
1549	Cla009769	Cla007136	0.910903	0.000300732	negative
1550	Cla009769	Cla007816	0.912038	0.000291769	positive
1551	Cla009769	Cla008212	0.971546	1.93623e-05	positive
1552	Cla009769	Cla009122	0.921133	0.000230868	positive
1553	Cla009769	Cla010013	0.969895	2.28598e-05	positive
1554	Cla009769	Cla010566	0.910871	0.000300807	positive
1555	Cla009769	Cla010664	0.915048	0.000270964	positive
1556	Cla009769	Cla012554	0.948486	8.66704e-05	positive
1557	Cla009769	Cla012973	0.916471	0.000260765	positive
1558	Cla009769	Cla013087	0.933244	0.000157895	positive
1559	Cla009769	Cla013471	0.981287	6.01607e-06	positive
1560	Cla009769	Cla013902	0.926539	0.000196385	positive
1561	Cla009769	Cla013918	0.948433	8.67808e-05	positive
1562	Cla009769	Cla014297	0.902613	0.000365897	positive
1563	Cla009769	Cla015574	0.936962	0.00013815	positive
1564	Cla009769	Cla015835	0.920737	0.000233029	positive
1565	Cla009769	Cla015836	0.918608	0.000246863	positive
1566	Cla009769	Cla015990	0.931744	0.000167291	positive
1567	Cla009769	Cla016032	0.916244	0.000262851	positive
1568	Cla009769	Cla017048	0.94718	9.14038e-05	positive
1569	Cla009769	Cla018209	0.930662	0.000172432	positive
1570	Cla009769	Cla019166	0.941807	0.000113609	positive
1571	Cla009769	Cla020214	0.961767	4.33085e-05	positive
1572	Cla009769	Cla020499	0.910376	0.000305624	positive
1573	Cla009769	Cla020829	0.913998	0.000278296	negative
1574	Cla009769	Cla021767	0.947418	9.05237e-05	negative
1575	Cla009769	Cla021807	0.966537	3.0382e-05	positive
1576	Cla009769	Cla022403	0.907904	0.000323061	positive
1577	Cla009769	Cla022971	0.906227	0.000336316	positive
1578	Cla009769	Cla022975	0.918735	0.000246863	positive
1579	Cla009769	Cla023279	0.930695	0.000172432	positive
1580	Cla009779	Cla001988	0.972286	1.79279e-05	positive
1581	Cla009779	Cla004454	0.965904	3.18926e-05	positive
1582	Cla009779	Cla005402	0.9902	1.06686e-06	positive
1583	Cla009779	Cla005404	0.988767	1.4845e-06	positive
1584	Cla009779	Cla005753	0.950999	7.75031e-05	positive
1585	Cla009779	Cla006319	0.911852	0.000293007	positive
1586	Cla009779	Cla006426	0.979221	8.15158e-06	positive
1587	Cla009779	Cla009165	0.930521	0.000172957	positive
1588	Cla009779	Cla010664	0.958209	5.30812e-05	positive
1589	Cla009779	Cla012554	0.924649	0.000209225	positive
1590	Cla009779	Cla013761	0.90028	0.000384419	positive
1591	Cla009779	Cla013918	0.929464	0.000178228	positive
1592	Cla009779	Cla015103	0.991293	7.84407e-07	positive
1593	Cla009779	Cla015246	0.943521	0.000106107	positive
1594	Cla009779	Cla015774	0.972523	1.75592e-05	positive
1595	Cla009779	Cla015786	0.912968	0.00028409	positive
1596	Cla009779	Cla015835	0.931189	0.000169781	positive
1597	Cla009779	Cla015836	0.918487	0.000247965	positive
1598	Cla009779	Cla017962	0.989007	1.40484e-06	positive
1599	Cla009779	Cla020872	0.97785	9.76093e-06	positive
1600	Cla009779	Cla022015	0.990629	9.67322e-07	positive
1601	Cla009779	Cla022385	0.90111	0.000378627	positive
1602	Cla009827	Cla007286	0.903375	0.000358714	positive
1603	Cla009827	Cla000004	0.934864	0.000149059	positive
1604	Cla009827	Cla000263	0.922297	0.000222797	positive
1605	Cla009827	Cla000264	0.933903	0.000154447	positive
1606	Cla009827	Cla000265	0.931701	0.000167404	positive
1607	Cla009827	Cla003169	0.916848	0.000259358	negative
1608	Cla009827	Cla003838	0.91496	0.000270977	negative
1609	Cla009827	Cla004763	0.946038	9.61923e-05	positive
1610	Cla009827	Cla004766	0.914457	0.000274683	positive
1611	Cla009827	Cla004778	0.930677	0.000172432	positive
1612	Cla009827	Cla004779	0.935087	0.000148037	positive
1613	Cla009827	Cla004780	0.912177	0.000290658	positive
1614	Cla009827	Cla004782	0.969268	2.44274e-05	positive
1615	Cla009827	Cla005038	0.927834	0.000188439	positive
1616	Cla009827	Cla006149	0.911091	0.00029896	positive
1617	Cla009827	Cla006264	0.922529	0.000221655	negative
1618	Cla009827	Cla006266	0.92198	0.000224419	negative
1619	Cla009827	Cla007661	0.908762	0.000316788	negative
1620	Cla009827	Cla007816	0.930482	0.000173192	positive
1621	Cla009827	Cla008212	0.933887	0.000154447	positive
1622	Cla009827	Cla008440	0.934224	0.000152967	negative
1623	Cla009827	Cla008802	0.943525	0.000106107	negative
1624	Cla009827	Cla009402	0.911448	0.000295841	positive
1625	Cla009827	Cla009937	0.947121	9.15616e-05	positive
1626	Cla009827	Cla010566	0.992754	4.6664e-07	positive
1627	Cla009827	Cla010898	0.956125	5.98517e-05	positive
1628	Cla009827	Cla012973	0.920799	0.000232648	positive
1629	Cla009827	Cla013087	0.951754	7.48542e-05	positive
1630	Cla009827	Cla013471	0.955085	6.25577e-05	positive
1631	Cla009827	Cla013473	0.918255	0.000249727	positive
1632	Cla009827	Cla014297	0.901604	0.000374008	positive
1633	Cla009827	Cla017515	0.97635	1.15283e-05	positive
1634	Cla009827	Cla018209	0.949046	8.46292e-05	positive
1635	Cla009827	Cla019166	0.903331	0.000358714	positive
1636	Cla009827	Cla019505	0.961735	4.33523e-05	positive
1637	Cla009827	Cla020214	0.923435	0.000215497	positive
1638	Cla009827	Cla020261	0.922338	0.000222797	negative
1639	Cla009827	Cla020829	0.956783	5.74926e-05	negative
1640	Cla009827	Cla021167	0.904111	0.000353051	negative
1641	Cla009827	Cla022403	0.944583	0.000102278	positive
1642	Cla009827	Cla022971	0.90461	0.000348576	positive
1643	Cla009827	Cla022972	0.908205	0.000321187	positive
1644	Cla009827	Cla022975	0.954943	6.3029e-05	positive
1645	Cla009827	Cla023049	0.955954	6.03369e-05	negative
1646	Cla009857	Cla005512	0.913598	0.000280989	positive
1647	Cla009857	Cla005924	0.942028	0.000112568	positive
1648	Cla009857	Cla006655	0.924871	0.000207247	positive
1649	Cla009857	Cla010447	0.916629	0.00026029	positive
1650	Cla009857	Cla013420	0.982108	5.29214e-06	positive
1651	Cla009857	Cla017594	0.918784	0.000246805	positive
1652	Cla009870	Cla000004	0.959671	4.87227e-05	positive
1653	Cla009870	Cla000263	0.955086	6.25577e-05	positive
1654	Cla009870	Cla000264	0.961208	4.46858e-05	positive
1655	Cla009870	Cla000265	0.966547	3.0382e-05	positive
1656	Cla009870	Cla004763	0.953765	6.78783e-05	positive
1657	Cla009870	Cla004766	0.912671	0.000286699	positive
1658	Cla009870	Cla004779	0.909242	0.00031311	positive
1659	Cla009870	Cla004781	0.962571	4.08426e-05	positive
1660	Cla009870	Cla004782	0.915225	0.000270304	positive
1661	Cla009870	Cla006266	0.905175	0.000344929	negative
1662	Cla009870	Cla008802	0.929666	0.000177286	negative
1663	Cla009870	Cla009937	0.902596	0.000365956	positive
1664	Cla009870	Cla010566	0.911027	0.000299618	positive
1665	Cla009870	Cla012973	0.924254	0.000211277	positive
1666	Cla009870	Cla015574	0.929832	0.000176909	positive
1667	Cla009870	Cla020463	0.967042	2.89975e-05	positive
1668	Cla009870	Cla022170	0.936241	0.000142177	positive
1669	Cla009870	Cla022403	0.9505	7.86737e-05	positive
1670	Cla009937	Cla007286	0.941201	0.000116387	positive
1671	Cla009937	Cla000004	0.953674	6.80618e-05	positive
1672	Cla009937	Cla000263	0.959199	5.01587e-05	positive
1673	Cla009937	Cla000264	0.964934	3.43671e-05	positive
1674	Cla009937	Cla000265	0.954435	6.52939e-05	positive
1675	Cla009937	Cla004763	0.920781	0.000232693	positive
1676	Cla009937	Cla004766	0.903995	0.000354145	positive
1677	Cla009937	Cla004782	0.906284	0.000335864	positive
1678	Cla009937	Cla005038	0.933012	0.000159101	positive
1679	Cla009937	Cla007564	0.954993	6.29522e-05	positive
1680	Cla009937	Cla008802	0.928005	0.000187403	negative
1681	Cla009937	Cla009827	0.947121	9.15616e-05	positive
1682	Cla009937	Cla009870	0.902596	0.000365956	positive
1683	Cla009937	Cla010566	0.943803	0.000105179	positive
1684	Cla009937	Cla010898	0.956835	5.74926e-05	positive
1685	Cla009937	Cla011259	0.933076	0.000158817	positive
1686	Cla009937	Cla012609	0.943874	0.000105038	positive
1687	Cla009937	Cla012973	0.927349	0.000191817	positive
1688	Cla009937	Cla014904	0.913561	0.000281293	positive
1689	Cla009937	Cla016098	0.907357	0.000328147	positive
1690	Cla009937	Cla017515	0.938803	0.000127653	positive
1691	Cla009937	Cla018209	0.919841	0.000238936	positive
1692	Cla009937	Cla020463	0.927263	0.000192359	positive
1693	Cla009937	Cla020767	0.925021	0.00020632	negative
1694	Cla009937	Cla021572	0.904088	0.000353196	positive
1695	Cla009937	Cla022170	0.968493	2.61624e-05	positive
1696	Cla009937	Cla022403	0.908557	0.000318319	positive
1697	Cla009975	Cla015947	0.902215	0.00036812	positive
1698	Cla009975	Cla017594	0.926967	0.000193691	positive
1699	Cla009975	Cla021809	0.943096	0.000107602	positive
1700	Cla009985	Cla003133	0.925157	0.000205807	positive
1701	Cla009985	Cla008440	0.909989	0.000309202	positive
1702	Cla010013	Cla006123	0.91275	0.000286026	positive
1703	Cla010013	Cla004763	0.925068	0.000206128	positive
1704	Cla010013	Cla004779	0.915782	0.000266344	positive
1705	Cla010013	Cla004781	0.942827	0.000108971	positive
1706	Cla010013	Cla004782	0.95015	7.9871e-05	positive
1707	Cla010013	Cla005038	0.918767	0.000246805	positive
1708	Cla010013	Cla005249	0.930155	0.000175188	positive
1709	Cla010013	Cla005753	0.953718	6.79886e-05	positive
1710	Cla010013	Cla006149	0.928402	0.000184606	positive
1711	Cla010013	Cla006269	0.917828	0.000253055	positive
1712	Cla010013	Cla008212	0.977864	9.76093e-06	positive
1713	Cla010013	Cla009165	0.905658	0.000340732	positive
1714	Cla010013	Cla009769	0.969895	2.28598e-05	positive
1715	Cla010013	Cla010664	0.968376	2.63643e-05	positive
1716	Cla010013	Cla012554	0.945373	9.92765e-05	positive
1717	Cla010013	Cla012973	0.916688	0.00026025	positive
1718	Cla010013	Cla013471	0.96961	2.35128e-05	positive
1719	Cla010013	Cla013473	0.921381	0.000229254	positive
1720	Cla010013	Cla013561	0.926517	0.000196424	positive
1721	Cla010013	Cla013711	0.916061	0.000264061	positive
1722	Cla010013	Cla013902	0.907219	0.000329254	positive
1723	Cla010013	Cla013918	0.984897	3.38081e-06	positive
1724	Cla010013	Cla015574	0.974086	1.51515e-05	positive
1725	Cla010013	Cla015774	0.937895	0.000132868	positive
1726	Cla010013	Cla015990	0.919003	0.000244981	positive
1727	Cla010013	Cla017048	0.948562	8.64164e-05	positive
1728	Cla010013	Cla018209	0.912822	0.000285272	positive
1729	Cla010013	Cla018297	0.900983	0.000379745	positive
1730	Cla010013	Cla019166	0.9808	6.45399e-06	positive
1731	Cla010013	Cla019505	0.904154	0.000352624	positive
1732	Cla010013	Cla020214	0.964274	3.60874e-05	positive
1733	Cla010013	Cla020872	0.919309	0.000243059	positive
1734	Cla010013	Cla021807	0.955585	6.16719e-05	positive
1735	Cla010013	Cla022403	0.914799	0.000272292	positive
1736	Cla010067	Cla012822	0.916751	0.000260181	positive
1737	Cla010067	Cla012823	0.91499	0.000270964	positive
1738	Cla010067	Cla016195	0.93512	0.000147922	positive
1739	Cla010067	Cla019896	0.903371	0.000358714	positive
1740	Cla010076	Cla002659	0.922326	0.000222797	positive
1741	Cla010076	Cla003938	0.938308	0.000130508	positive
1742	Cla010076	Cla009165	0.950532	7.86737e-05	positive
1743	Cla010076	Cla010448	0.908043	0.000321997	positive
1744	Cla010076	Cla015246	0.952437	7.23278e-05	positive
1745	Cla010077	Cla002940	0.969092	2.48355e-05	positive
1746	Cla010077	Cla003941	0.984442	3.55633e-06	positive
1747	Cla010077	Cla004005	0.960529	4.66745e-05	positive
1748	Cla010077	Cla005214	0.9941	2.63435e-07	positive
1749	Cla010077	Cla005512	0.913954	0.000278517	positive
1750	Cla010077	Cla006655	0.960389	4.69244e-05	positive
1751	Cla010077	Cla008563	0.919212	0.000243378	positive
1752	Cla010077	Cla011134	0.962281	4.17194e-05	positive
1753	Cla010077	Cla013577	0.924905	0.000207092	positive
1754	Cla010077	Cla013578	0.934128	0.000153408	positive
1755	Cla010077	Cla015170	0.927009	0.00019363	positive
1756	Cla010077	Cla015944	0.904917	0.000347005	positive
1757	Cla010077	Cla017451	0.916144	0.000263738	positive
1758	Cla010077	Cla018329	0.993639	3.30686e-07	positive
1759	Cla010077	Cla018637	0.971655	1.91318e-05	positive
1760	Cla010077	Cla019186	0.941118	0.000116719	positive
1761	Cla010196	Cla008235	0.901257	0.000377143	positive
1762	Cla010196	Cla011376	0.930258	0.000174324	positive
1763	Cla010196	Cla019896	0.936766	0.00013914	positive
1764	Cla010310	Cla006123	0.902214	0.00036812	positive
1765	Cla010310	Cla002659	0.948241	8.7446e-05	positive
1766	Cla010310	Cla003938	0.951349	7.6247e-05	positive
1767	Cla010310	Cla004454	0.908769	0.000316788	positive
1768	Cla010310	Cla005402	0.906981	0.000331119	positive
1769	Cla010310	Cla005404	0.902316	0.000367719	positive
1770	Cla010310	Cla005465	0.955643	6.1476e-05	negative
1771	Cla010310	Cla006149	0.907806	0.000324009	positive
1772	Cla010310	Cla007856	0.923891	0.000212788	negative
1773	Cla010310	Cla008131	0.908156	0.000321502	positive
1774	Cla010310	Cla009122	0.909697	0.000310155	positive
1775	Cla010310	Cla009165	0.907014	0.000331119	positive
1776	Cla010310	Cla010448	0.961484	4.4287e-05	positive
1777	Cla010310	Cla011420	0.963902	3.71289e-05	positive
1778	Cla010310	Cla013902	0.959308	4.98571e-05	positive
1779	Cla010310	Cla015246	0.900743	0.000381881	positive
1780	Cla010310	Cla015835	0.976669	1.11492e-05	positive
1781	Cla010310	Cla015836	0.983472	4.29553e-06	positive
1782	Cla010310	Cla016139	0.904649	0.000348354	negative
1783	Cla010310	Cla021807	0.941595	0.000114683	positive
1784	Cla010310	Cla022972	0.912634	0.000286824	positive
1785	Cla010310	Cla023279	0.96076	4.62034e-05	positive
1786	Cla010321	Cla002328	0.910995	0.000299873	positive
1787	Cla010321	Cla004763	0.913658	0.000280571	negative
1788	Cla010321	Cla009129	0.922224	0.000223245	positive
1789	Cla010321	Cla011349	0.926072	0.000199543	positive
1790	Cla010321	Cla020829	0.932782	0.000160301	positive
1791	Cla010446	Cla003134	0.945886	9.70143e-05	positive
1792	Cla010446	Cla003940	0.984472	3.55251e-06	positive
1793	Cla010446	Cla004813	0.996151	6.264e-08	positive
1794	Cla010446	Cla004818	0.993578	3.30686e-07	positive
1795	Cla010446	Cla004896	0.987582	1.93844e-06	positive
1796	Cla010446	Cla010447	0.914676	0.000273003	positive
1797	Cla010446	Cla010449	0.971008	2.05841e-05	positive
1798	Cla010446	Cla011180	0.955167	6.25577e-05	positive
1799	Cla010446	Cla011551	0.949249	8.38497e-05	positive
1800	Cla010446	Cla012824	0.944412	0.000102757	positive
1801	Cla010446	Cla012826	0.946401	9.45468e-05	positive
1802	Cla010446	Cla014498	0.904886	0.000347183	positive
1803	Cla010446	Cla017674	0.915525	0.000268595	positive
1804	Cla010446	Cla018466	0.909683	0.000310155	positive
1805	Cla010446	Cla019900	0.913032	0.00028409	positive
1806	Cla010446	Cla019901	0.908991	0.000314825	positive
1807	Cla010446	Cla019904	0.910571	0.000303729	positive
1808	Cla010446	Cla019905	0.907736	0.00032427	positive
1809	Cla010446	Cla021325	0.958805	5.15758e-05	positive
1810	Cla010447	Cla004813	0.909465	0.000311212	positive
1811	Cla010447	Cla004818	0.910092	0.000308173	positive
1812	Cla010447	Cla004896	0.951274	7.63879e-05	positive
1813	Cla010447	Cla005512	0.951341	7.6247e-05	positive
1814	Cla010447	Cla005924	0.947143	9.1533e-05	positive
1815	Cla010447	Cla006655	0.939197	0.000125781	positive
1816	Cla010447	Cla009857	0.916629	0.00026029	positive
1817	Cla010447	Cla010446	0.914676	0.000273003	positive
1818	Cla010447	Cla010449	0.921248	0.000230063	positive
1819	Cla010447	Cla011256	0.940455	0.000119884	positive
1820	Cla010447	Cla012824	0.934399	0.000152393	positive
1821	Cla010447	Cla012826	0.967545	2.8091e-05	positive
1822	Cla010447	Cla013420	0.945226	9.99373e-05	positive
1823	Cla010447	Cla013577	0.959302	4.98571e-05	positive
1824	Cla010447	Cla013578	0.950833	7.81614e-05	positive
1825	Cla010447	Cla015170	0.931563	0.000167976	positive
1826	Cla010447	Cla015944	0.905591	0.000341326	positive
1827	Cla010447	Cla015947	0.912021	0.000291822	positive
1828	Cla010447	Cla017674	0.96602	3.15513e-05	positive
1829	Cla010447	Cla018466	0.946399	9.45468e-05	positive
1830	Cla010447	Cla020119	0.928591	0.000183157	positive
1831	Cla010448	Cla002659	0.992486	5.20513e-07	positive
1832	Cla010448	Cla003938	0.936556	0.000139972	positive
1833	Cla010448	Cla008131	0.952904	7.05036e-05	positive
1834	Cla010448	Cla010076	0.908043	0.000321997	positive
1835	Cla010448	Cla010310	0.961484	4.4287e-05	positive
1836	Cla010448	Cla013902	0.90985	0.000309579	positive
1837	Cla010448	Cla015836	0.903604	0.000356756	positive
1838	Cla010448	Cla022972	0.90162	0.000374008	positive
1839	Cla010449	Cla003134	0.976782	1.09818e-05	positive
1840	Cla010449	Cla003940	0.930043	0.000175988	positive
1841	Cla010449	Cla004813	0.977824	9.76252e-06	positive
1842	Cla010449	Cla004818	0.982221	5.24629e-06	positive
1843	Cla010449	Cla004896	0.963346	3.89621e-05	positive
1844	Cla010449	Cla009218	0.944883	0.000101384	positive
1845	Cla010449	Cla010446	0.971008	2.05841e-05	positive
1846	Cla010449	Cla010447	0.921248	0.000230063	positive
1847	Cla010449	Cla011180	0.980587	6.64013e-06	positive
1848	Cla010449	Cla011256	0.936151	0.000142369	positive
1849	Cla010449	Cla011550	0.944104	0.000103858	positive
1850	Cla010449	Cla011551	0.901702	0.0003731	positive
1851	Cla010449	Cla012478	0.949327	8.35861e-05	positive
1852	Cla010449	Cla012824	0.974755	1.40236e-05	positive
1853	Cla010449	Cla012826	0.967802	2.75309e-05	positive
1854	Cla010449	Cla017674	0.949029	8.46292e-05	positive
1855	Cla010449	Cla018466	0.916881	0.000259264	positive
1856	Cla010449	Cla019104	0.922078	0.000223808	positive
1857	Cla010449	Cla019900	0.968337	2.63682e-05	positive
1858	Cla010449	Cla019901	0.965565	3.27366e-05	positive
1859	Cla010449	Cla019904	0.966099	3.13435e-05	positive
1860	Cla010449	Cla019905	0.96545	3.29979e-05	positive
1861	Cla010449	Cla021325	0.911134	0.000298557	positive
1862	Cla010449	Cla021640	0.943401	0.000106155	positive
1863	Cla010449	Cla021641	0.948654	8.60503e-05	positive
1864	Cla010566	Cla000004	0.962254	4.17388e-05	positive
1865	Cla010566	Cla000263	0.947978	8.84643e-05	positive
1866	Cla010566	Cla000264	0.956568	5.79994e-05	positive
1867	Cla010566	Cla000265	0.950518	7.86737e-05	positive
1868	Cla010566	Cla003169	0.941151	0.000116596	negative
1869	Cla010566	Cla003838	0.927883	0.000188188	negative
1870	Cla010566	Cla004763	0.949825	8.11002e-05	positive
1871	Cla010566	Cla004766	0.932228	0.00016373	positive
1872	Cla010566	Cla004778	0.936616	0.000139972	positive
1873	Cla010566	Cla004779	0.955323	6.23349e-05	positive
1874	Cla010566	Cla004780	0.912531	0.000287813	positive
1875	Cla010566	Cla004781	0.916618	0.00026029	positive
1876	Cla010566	Cla004782	0.975728	1.24772e-05	positive
1877	Cla010566	Cla005038	0.924553	0.000209785	positive
1878	Cla010566	Cla006266	0.940231	0.000121201	negative
1879	Cla010566	Cla007816	0.903578	0.000356941	positive
1880	Cla010566	Cla008212	0.927679	0.000189508	positive
1881	Cla010566	Cla008440	0.925573	0.000202626	negative
1882	Cla010566	Cla008802	0.949044	8.46292e-05	negative
1883	Cla010566	Cla009402	0.934089	0.000153598	positive
1884	Cla010566	Cla009769	0.910871	0.000300807	positive
1885	Cla010566	Cla009827	0.992754	4.6664e-07	positive
1886	Cla010566	Cla009870	0.911027	0.000299618	positive
1887	Cla010566	Cla009937	0.943803	0.000105179	positive
1888	Cla010566	Cla010898	0.958127	5.33861e-05	positive
1889	Cla010566	Cla012973	0.931455	0.000168271	positive
1890	Cla010566	Cla013087	0.946053	9.61923e-05	positive
1891	Cla010566	Cla013471	0.956783	5.74926e-05	positive
1892	Cla010566	Cla013473	0.903966	0.00035424	positive
1893	Cla010566	Cla015574	0.908219	0.000321176	positive
1894	Cla010566	Cla015990	0.913016	0.00028409	positive
1895	Cla010566	Cla016404	0.905563	0.000341529	positive
1896	Cla010566	Cla017515	0.955475	6.18414e-05	positive
1897	Cla010566	Cla018209	0.939255	0.000125576	positive
1898	Cla010566	Cla019166	0.90044	0.000383304	positive
1899	Cla010566	Cla019505	0.943394	0.000106155	positive
1900	Cla010566	Cla020214	0.923043	0.000218504	positive
1901	Cla010566	Cla020261	0.915968	0.000264527	negative
1902	Cla010566	Cla020499	0.915309	0.000269971	positive
1903	Cla010566	Cla020829	0.938806	0.000127653	negative
1904	Cla010566	Cla021659	0.9038	0.000355182	negative
1905	Cla010566	Cla021660	0.917344	0.000256823	negative
1906	Cla010566	Cla022170	0.914465	0.000274683	positive
1907	Cla010566	Cla022403	0.951406	7.6164e-05	positive
1908	Cla010566	Cla022972	0.910723	0.000302413	positive
1909	Cla010566	Cla022975	0.946947	9.21344e-05	positive
1910	Cla010566	Cla023049	0.931223	0.000169762	negative
1911	Cla010639	Cla000796	0.99429	2.40655e-07	positive
1912	Cla010639	Cla000802	0.989708	1.15244e-06	positive
1913	Cla010639	Cla002358	0.990737	9.47685e-07	positive
1914	Cla010639	Cla004235	0.991753	6.82085e-07	positive
1915	Cla010639	Cla005457	0.987423	2.00365e-06	positive
1916	Cla010639	Cla005464	0.913151	0.000283944	positive
1917	Cla010639	Cla005787	0.998668	2.72488e-09	positive
1918	Cla010639	Cla007008	0.984838	3.38323e-06	positive
1919	Cla010639	Cla011131	0.988821	1.4845e-06	positive
1920	Cla010639	Cla011635	0.902529	0.00036622	positive
1921	Cla010639	Cla016840	0.998645	2.72488e-09	positive
1922	Cla010639	Cla017416	0.996163	6.264e-08	positive
1923	Cla010639	Cla019638	0.999822	2.69943e-12	positive
1924	Cla010639	Cla022499	0.925704	0.000201546	positive
1925	Cla010664	Cla001988	0.929895	0.000176675	positive
1926	Cla010664	Cla004454	0.916907	0.000259114	positive
1927	Cla010664	Cla005402	0.947297	9.12242e-05	positive
1928	Cla010664	Cla005404	0.960541	4.66745e-05	positive
1929	Cla010664	Cla005753	0.97652	1.12485e-05	positive
1930	Cla010664	Cla006319	0.910345	0.000305671	positive
1931	Cla010664	Cla006426	0.928379	0.00018468	positive
1932	Cla010664	Cla008212	0.948562	8.64164e-05	positive
1933	Cla010664	Cla009165	0.938242	0.000130922	positive
1934	Cla010664	Cla009769	0.915048	0.000270964	positive
1935	Cla010664	Cla009779	0.958209	5.30812e-05	positive
1936	Cla010664	Cla010013	0.968376	2.63643e-05	positive
1937	Cla010664	Cla012554	0.948765	8.57501e-05	positive
1938	Cla010664	Cla013471	0.903756	0.000355634	positive
1939	Cla010664	Cla013473	0.911676	0.000294571	positive
1940	Cla010664	Cla013561	0.924861	0.000207247	positive
1941	Cla010664	Cla013761	0.921455	0.000228652	positive
1942	Cla010664	Cla013918	0.984303	3.63608e-06	positive
1943	Cla010664	Cla015103	0.943662	0.000105774	positive
1944	Cla010664	Cla015574	0.933245	0.000157895	positive
1945	Cla010664	Cla015774	0.985159	3.23903e-06	positive
1946	Cla010664	Cla015835	0.915349	0.000269854	positive
1947	Cla010664	Cla015836	0.903826	0.000355005	positive
1948	Cla010664	Cla017048	0.918608	0.000246863	positive
1949	Cla010664	Cla017962	0.935975	0.000143331	positive
1950	Cla010664	Cla019166	0.94347	0.000106155	positive
1951	Cla010664	Cla020214	0.912486	0.000288216	positive
1952	Cla010664	Cla020872	0.972931	1.6949e-05	positive
1953	Cla010664	Cla021807	0.944074	0.00010395	positive
1954	Cla010664	Cla022015	0.957849	5.41552e-05	positive
1955	Cla010664	Cla022680	0.909169	0.000313559	positive
1956	Cla010724	Cla008967	0.924233	0.000211298	positive
1957	Cla010724	Cla022680	0.902272	0.00036796	negative
1958	Cla010800	Cla004776	0.913914	0.00027886	negative
1959	Cla010800	Cla006264	0.901487	0.00037537	positive
1960	Cla010800	Cla016552	0.939354	0.000125039	positive
1961	Cla010884	Cla002283	0.955108	6.25577e-05	positive
1962	Cla010884	Cla005752	0.903251	0.000359341	positive
1963	Cla010884	Cla007005	0.952146	7.31768e-05	positive
1964	Cla010884	Cla007383	0.953593	6.81768e-05	positive
1965	Cla010884	Cla008530	0.965684	3.2458e-05	positive
1966	Cla010884	Cla010912	0.947812	8.91976e-05	positive
1967	Cla010884	Cla011410	0.900635	0.000382819	positive
1968	Cla010884	Cla013113	0.970423	2.1925e-05	positive
1969	Cla010884	Cla015101	0.916672	0.00026025	positive
1970	Cla010884	Cla015166	0.942624	0.000109856	positive
1971	Cla010884	Cla016546	0.945688	9.80339e-05	positive
1972	Cla010884	Cla020532	0.935602	0.000144924	positive
1973	Cla010884	Cla020673	0.950734	7.81614e-05	positive
1974	Cla010884	Cla020886	0.917037	0.000258375	positive
1975	Cla010884	Cla021445	0.901762	0.000372492	positive
1976	Cla010898	Cla007286	0.96775	2.75499e-05	positive
1977	Cla010898	Cla000004	0.933903	0.000154447	positive
1978	Cla010898	Cla000263	0.940919	0.000117618	positive
1979	Cla010898	Cla000264	0.941231	0.000116387	positive
1980	Cla010898	Cla000265	0.91702	0.000258414	positive
1981	Cla010898	Cla007564	0.947437	9.05237e-05	positive
1982	Cla010898	Cla008802	0.905211	0.000344722	negative
1983	Cla010898	Cla009402	0.914545	0.000274466	positive
1984	Cla010898	Cla009827	0.956125	5.98517e-05	positive
1985	Cla010898	Cla009937	0.956835	5.74926e-05	positive
1986	Cla010898	Cla010566	0.958127	5.33861e-05	positive
1987	Cla010898	Cla014927	0.919797	0.00023916	positive
1988	Cla010898	Cla016098	0.938013	0.00013229	positive
1989	Cla010898	Cla017515	0.946931	9.21344e-05	positive
1990	Cla010898	Cla022170	0.914299	0.0002762	positive
1991	Cla010912	Cla002283	0.955265	6.23349e-05	positive
1992	Cla010912	Cla005752	0.950353	7.91099e-05	positive
1993	Cla010912	Cla007005	0.979448	7.96116e-06	positive
1994	Cla010912	Cla008530	0.97012	2.23994e-05	positive
1995	Cla010912	Cla010884	0.947812	8.91976e-05	positive
1996	Cla010912	Cla011410	0.965295	3.34383e-05	positive
1997	Cla010912	Cla013113	0.952676	7.12754e-05	positive
1998	Cla010912	Cla015101	0.9603	4.71418e-05	positive
[truncated: 2,256 more rows]
